# Supplementary material for: ProQ-dependent activation of Salmonella virulence genes mediated by post-transcriptional control of PhoP synthesis
Source: mSphere. 2024 Feb 27;9(3):e00018-24. doi: 10.1128/msphere.00018-24 (PMC10964419; doi:10.1128/msphere.00018-24)
Supplement: Table S1 — CLIP-seq data. [file msphere.00018-24-s0002.xlsx]

## Sheet: Blad1
replicon	peak_id	peak_start	peak_end	peak_strand	Norm_read_count_+XL_rep1	Norm_read_count_+XL_rep2	Norm_read_count_-XL_rep1	Norm_read_count_-XL_rep2	baseMean	log2FoldChange	lfcSE	stat	pvalue	padj	feature_type	feature_start	feature_end	feature_strand	feature_locus_tag	feature_name	overlap_length
NC_016810.1	9481	3242789	3242939	+	1.39844e+06	1.40823e+06	3125.26	3001	703199	8.8399	2.74395	3.2216	0.00063739	0.0227391	sRNA	3242819	3243000	+	ncRNA0089	SsrS	121
NC_016810.1	3016	1024073	1024129	+	817143	882764	763.058	1495	425541	9.6351	2.74783	3.50645	0.000227068	0.0191856	5UTR	1024113	1024186	+	SL1344_0919	himD_5UTR	17
NC_016810.1	6362	2070839	2070893	-	562355	356577	767.292	1319	230255	8.798	2.75451	3.19403	0.000701496	0.0231061	CDS	2070185	2071393	-	SL1344_1965	SL1344_1965	55
NC_016810.1	6362	2070839	2070893	-	562355	356577	767.292	1319	230255	8.798	2.75451	3.19403	0.000701496	0.0231061	sRNA	2070802	2070885	-	ncRNA0235	STnc1290	47
NC_016810.1	6011	1919553	1919592	-	278266	606310	515.408	1227	221580	9.01262	2.74426	3.28417	0.000511425	0.0216075	intergenic	NA	NA	NA	NA	NA	NA
NC_016810.1	12664	4231760	4231826	+	401829	305412	476.25	773	177123	9.17329	2.75032	3.33536	0.000425947	0.0206949	sRNA	4231595	4231838	+	ncRNA0008	CsrC	67
NC_016810.1	6045	1931463	1931504	+	256853	326654	184.15	602	146073	9.76457	2.75396	3.54565	0.000195826	0.0191856	sRNA	1931467	1931545	+	ncRNA0264	STnc1690	38
NC_016810.1	3257	1117265	1117342	-	264150	315811	191.558	455	145152	9.934	2.74965	3.61283	0.000151439	0.0191856	3UTR	1117238	1117286	-	SL1344_1010	ompA_3UTR	22
NC_016810.1	3257	1117265	1117342	-	264150	315811	191.558	455	145152	9.934	2.74965	3.61283	0.000151439	0.0191856	CDS	1117287	1118339	-	SL1344_1010	ompA	56
NC_016810.1	8430	2805188	2805229	-	161191	243884	509.058	617	101550	8.46669	2.74484	3.08459	0.00101918	0.0248223	sRNA	2805082	2805222	-	ncRNA0068	RyfD	35
NC_016810.1	8430	2805188	2805229	-	161191	243884	509.058	617	101550	8.46669	2.74484	3.08459	0.00101918	0.0248223	5UTR	2805103	2805222	-	SL1344_2620	clpB_5UTR	35
NC_016810.1	8240	2729604	2729672	+	56726.2	275762	220.133	709	83354.3	8.30649	2.74642	3.02448	0.0012453	0.025554	3UTR	2729589	2729688	+	SL1344_2547	SL1344_2547_3UTR	69
NC_016810.1	13495	4526167	4526224	-	86682.6	212614	135.467	206	74909.5	9.66652	2.74773	3.51801	0.000217401	0.0191856	sRNA	4526162	4526302	-	ncRNA0083	SraL	58
NC_016810.1	1552	523885	523967	+	92917.9	132793	923.925	434	56767.1	7.45454	2.75724	2.70362	0.00342939	0.0328387	sRNA	523911	524024	+	ncRNA0014	Ffs	57
NC_016810.1	9484	3242965	3243005	+	93996.7	103344	1021.29	1063	49856.3	6.56365	2.74425	2.39178	0.00838336	0.0422305	sRNA	3242819	3243000	+	ncRNA0089	SsrS	36
NC_016810.1	8614	2897077	2897111	+	95413.6	98795.3	531.283	435	48793.8	7.6579	2.74505	2.78971	0.00263773	0.0307132	CDS	2896802	2897353	+	SL1344_2719	SL1344_2719	35
NC_016810.1	8614	2897077	2897111	+	95413.6	98795.3	531.283	435	48793.8	7.6579	2.74505	2.78971	0.00263773	0.0307132	sRNA	2897019	2897102	+	ncRNA0262	STnc1680	26
NC_016810.1	12154	4094950	4094995	-	42775.3	142882	47.625	133	46459.5	9.94009	2.74754	3.61782	0.000148549	0.0191856	3UTR	4094926	4094981	-	SL1344_3831	atpC_3UTR	32
NC_016810.1	12154	4094950	4094995	-	42775.3	142882	47.625	133	46459.5	9.94009	2.74754	3.61782	0.000148549	0.0191856	CDS	4094982	4095401	-	SL1344_3831	atpC	14
NC_016810.1	8282	2760414	2760459	-	108167	69021.5	162.983	196	44386.9	8.91709	2.74947	3.2432	0.00059098	0.0218887	5UTR	2760317	2760416	-	SL1344_2578	SL1344_2578_5UTR	3
NC_016810.1	8282	2760414	2760459	-	108167	69021.5	162.983	196	44386.9	8.91709	2.74947	3.2432	0.00059098	0.0218887	sRNA	2760372	2760451	-	ncRNA0225	STnc1160	38
NC_016810.1	8429	2805078	2805128	-	68971.8	106277	67.7333	298	43903.6	9.23439	2.7573	3.34907	0.000405421	0.0206949	CDS	2802529	2805102	-	SL1344_2620	clpB	25
NC_016810.1	8429	2805078	2805128	-	68971.8	106277	67.7333	298	43903.6	9.23439	2.7573	3.34907	0.000405421	0.0206949	sRNA	2805082	2805222	-	ncRNA0068	RyfD	47
NC_016810.1	8429	2805078	2805128	-	68971.8	106277	67.7333	298	43903.6	9.23439	2.7573	3.34907	0.000405421	0.0206949	5UTR	2805103	2805222	-	SL1344_2620	clpB_5UTR	26
NC_016810.1	1553	523987	524027	+	80683.6	89596	1457.32	1225	43240.5	5.99172	2.74502	2.18276	0.0145267	0.0504979	sRNA	523911	524024	+	ncRNA0014	Ffs	38
NC_016810.1	10630	3604327	3604368	-	50166.3	88704.7	47.625	147	34766.4	9.63841	2.75027	3.50453	0.000228706	0.0191856	3UTR	3604310	3604358	-	SL1344_3381	rplQ_3UTR	32
NC_016810.1	10630	3604327	3604368	-	50166.3	88704.7	47.625	147	34766.4	9.63841	2.75027	3.50453	0.000228706	0.0191856	CDS	3604359	3604742	-	SL1344_3381	rplQ	10
NC_016810.1	9487	3243752	3243809	+	35959.9	97941.1	140.758	62	33525.9	9.31059	2.77976	3.34942	0.00040491	0.0206949	sRNA	3243669	3243814	+	ncRNA0075	SibC	58
NC_016810.1	6360	2070776	2070833	-	54192	64243.8	223.308	122	29695.3	8.48151	2.75175	3.08222	0.0010273	0.024869	CDS	2070185	2071393	-	SL1344_1965	SL1344_1965	58
NC_016810.1	6360	2070776	2070833	-	54192	64243.8	223.308	122	29695.3	8.48151	2.75175	3.08222	0.0010273	0.024869	sRNA	2070802	2070885	-	ncRNA0235	STnc1290	32
NC_016810.1	9106	3118788	3118836	-	34336.1	79825.4	38.1	58	28564.4	10.1213	2.75083	3.67935	0.000116916	0.0191856	3UTR	3118771	3118826	-	SL1344_2931	eno_3UTR	39
NC_016810.1	9106	3118788	3118836	-	34336.1	79825.4	38.1	58	28564.4	10.1213	2.75083	3.67935	0.000116916	0.0191856	CDS	3118827	3120125	-	SL1344_2931	eno	10
NC_016810.1	12442	4162575	4162659	+	44653.6	48141.8	3794.12	4303	25223.1	3.52042	2.74425	1.28284	0.0997744	0.16577	tRNA	4162584	4162656	+	NA	NA	73
NC_016810.1	4226	1416298	1416368	-	38035	56894.9	86.7833	38	23763.7	9.66104	2.76356	3.49587	0.000236256	0.0192639	CDS	1416231	1416467	-	SL1344_1311	lppA	71
NC_016810.1	4555	1458540	1458583	-	39571.7	27404.1	11915.8	15174	23516.4	1.29224	2.74813	0.470226	0.319097	0.351274	tRNA	1458502	1458575	-	NA	NA	36
NC_016810.1	5666	1827266	1827292	-	47559.8	39046.3	25.4	57	21672.1	10.1439	2.76056	3.67459	0.000119117	0.0191856	CDS	1827260	1828114	-	SL1344_1700	kdsA	27
NC_016810.1	8281	2760371	2760404	-	41727.1	41938.6	40.2167	188	20973.5	8.90869	2.77119	3.21476	0.000652776	0.0229138	5UTR	2760317	2760416	-	SL1344_2578	SL1344_2578_5UTR	34
NC_016810.1	8281	2760371	2760404	-	41727.1	41938.6	40.2167	188	20973.5	8.90869	2.77119	3.21476	0.000652776	0.0229138	sRNA	2760372	2760451	-	ncRNA0225	STnc1160	33
NC_016810.1	6229	1993026	1993055	-	43203.9	37803.1	1642.53	869	20879.6	5.08007	2.7471	1.84925	0.032211	0.0701334	3UTR	1992857	1993380	-	SL1344_1875	pgsA_3UTR	30
NC_016810.1	6229	1993026	1993055	-	43203.9	37803.1	1642.53	869	20879.6	5.08007	2.7471	1.84925	0.032211	0.0701334	tRNA	1993031	1993101	-	NA	NA	25
NC_016810.1	2543	899302	899346	+	42779.9	39374.8	27.5167	43	20556.3	10.22	2.75356	3.71158	0.000102985	0.0191856	CDS	898795	899310	+	SL1344_0808	ompX	9
NC_016810.1	2543	899302	899346	+	42779.9	39374.8	27.5167	43	20556.3	10.22	2.75356	3.71158	0.000102985	0.0191856	3UTR	899311	899365	+	SL1344_0808	ompX_3UTR	36
NC_016810.1	2380	844736	844786	+	46677.8	32251.7	20.1083	54	19750.9	10.1993	2.76986	3.68225	0.000115593	0.0191856	CDS	844511	844762	+	SL1344_0757	SL1344_0757	27
NC_016810.1	2380	844736	844786	+	46677.8	32251.7	20.1083	54	19750.9	10.1993	2.76986	3.68225	0.000115593	0.0191856	3UTR	844763	844804	+	SL1344_0757	SL1344_0757_3UTR	24
NC_016810.1	1514	507862	507906	+	28244.4	48426.9	66.675	33	19192.7	9.62201	2.76476	3.48023	0.000250492	0.019266	CDS	507591	507863	+	SL1344_0445	hupB	2
NC_016810.1	1514	507862	507906	+	28244.4	48426.9	66.675	33	19192.7	9.62201	2.76476	3.48023	0.000250492	0.019266	3UTR	507864	507933	+	SL1344_0445	hupB_3UTR	43
NC_016810.1	4032	1345933	1345972	+	36033.4	36950	83.6083	48	18278.7	9.16957	2.75128	3.33283	0.000429835	0.0207042	3UTR	1345896	1345978	+	SL1344_1243	SL1344_1243_3UTR	40
NC_016810.1	4032	1345933	1345972	+	36033.4	36950	83.6083	48	18278.7	9.16957	2.75128	3.33283	0.000429835	0.0207042	sRNA	1345903	1345970	+	ncRNA0257	STnc1640	38
NC_016810.1	1790	631565	631613	-	25257.9	44418.6	110.067	51	17459.4	8.80369	2.7655	3.1834	0.000727776	0.0232975	3UTR	631575	631674	-	SL1344_0560	SL1344_0560_3UTR	39
NC_016810.1	13619	4580485	4580564	+	27114.7	40593.7	19.05	45	16943.1	10.1452	2.75446	3.6832	0.000115162	0.0191856	3UTR	4580370	4580572	+	SL1344_4247	SL1344_4247_3UTR	80
NC_016810.1	13619	4580485	4580564	+	27114.7	40593.7	19.05	45	16943.1	10.1452	2.75446	3.6832	0.000115162	0.0191856	sRNA	4580485	4580565	+	ncRNA0164	STnc440	80
NC_016810.1	13496	4526225	4526297	-	26665.7	39522.2	20.1083	30	16559.5	10.3682	2.7534	3.76559	8.30798e-05	0.0191856	sRNA	4526162	4526302	-	ncRNA0083	SraL	73
NC_016810.1	346	133800	133841	-	27555.7	37725.7	21.1667	45	16336.9	10.0282	2.75379	3.64158	0.000135483	0.0191856	CDS	133829	133915	-	SL1344_0114	leuL	13
NC_016810.1	927	290137	290247	+	23392	35374	2930.52	2403	16024.9	3.43829	2.74839	1.25102	0.105464	0.173473	rRNA	289180	290723	+	NA	NA	111
NC_016810.1	13628	4584085	4584147	-	14152.1	49633	19.05	61	15966.3	9.60276	2.75208	3.48927	0.000242172	0.0192639	3UTR	4584069	4584168	-	SL1344_4255	phoN_3UTR	63
NC_016810.1	769	256048	256097	+	45700.7	17495.7	40.2167	94	15832.7	8.84403	2.78073	3.18047	0.000735183	0.0233454	CDS	255276	256127	+	SL1344_0218	tsf	50
NC_016810.1	13738	4601179	4601225	+	27894.9	31211	77.2583	35	14804.5	9.14746	2.75716	3.31771	0.000453796	0.0209224	sRNA	4601021	4601437	+	ncRNA0228	STnc1190	47
NC_016810.1	13738	4601179	4601225	+	27894.9	31211	77.2583	35	14804.5	9.14746	2.75716	3.31771	0.000453796	0.0209224	CDS	4601060	4601206	+	SL1344_4273	ecnB	28
NC_016810.1	13738	4601179	4601225	+	27894.9	31211	77.2583	35	14804.5	9.14746	2.75716	3.31771	0.000453796	0.0209224	3UTR	4601207	4601306	+	SL1344_4273	ecnB_3UTR	19
NC_016810.1	12788	4288596	4288634	+	8889.33	49097.7	211.667	124	14580.7	7.01056	2.7952	2.50807	0.00606961	0.0381374	CDS	4287977	4288597	+	SL1344_4004	sodA	2
NC_016810.1	12788	4288596	4288634	+	8889.33	49097.7	211.667	124	14580.7	7.01056	2.7952	2.50807	0.00606961	0.0381374	5UTR	4288567	4288666	+	SL1344_4005	SL1344_4005_5UTR	39
NC_016810.1	12788	4288596	4288634	+	8889.33	49097.7	211.667	124	14580.7	7.01056	2.7952	2.50807	0.00606961	0.0381374	3UTR	4288598	4288652	+	SL1344_4004	sodA_3UTR	37
NC_016810.1	1953	692608	692652	+	34915	20853.2	113.242	100	13995.4	7.98618	2.74809	2.90609	0.00182988	0.0283256	CDS	692400	692612	+	SL1344_0617	cspE	5
NC_016810.1	1953	692608	692652	+	34915	20853.2	113.242	100	13995.4	7.98618	2.74809	2.90609	0.00182988	0.0283256	3UTR	692613	692672	+	SL1344_0617	cspE_3UTR	40
NC_016810.1	438	157857	157908	+	28576.8	26178.9	19.05	77	13712.9	9.47718	2.77308	3.41756	0.000315924	0.0201162	3UTR	157856	157937	+	SL1344_0134	lpxC_3UTR	52
NC_016810.1	9827	3364538	3364580	+	22739.6	31642.3	170.392	97	13662.3	7.70466	2.75449	2.79713	0.00257796	0.0305761	CDS	3364227	3364541	+	SL1344_3154	SL1344_3154	4
NC_016810.1	9827	3364538	3364580	+	22739.6	31642.3	170.392	97	13662.3	7.70466	2.75449	2.79713	0.00257796	0.0305761	3UTR	3364542	3364641	+	SL1344_3154	SL1344_3154_3UTR	39
NC_016810.1	5884	1888772	1888808	+	30424.6	21154.2	24.3417	126	12932.3	8.8365	2.78882	3.16855	0.000766012	0.0235029	CDS	1887926	1888786	+	SL1344_1761	manZ	15
NC_016810.1	5884	1888772	1888808	+	30424.6	21154.2	24.3417	126	12932.3	8.8365	2.78882	3.16855	0.000766012	0.0235029	5UTR	1888744	1888843	+	SL1344_1762	SL1344_1762_5UTR	37
NC_016810.1	5884	1888772	1888808	+	30424.6	21154.2	24.3417	126	12932.3	8.8365	2.78882	3.16855	0.000766012	0.0235029	3UTR	1888787	1888835	+	SL1344_1761	manZ_3UTR	22
NC_016810.1	4387	1444170	1444200	+	17472.2	32696.9	9.525	41	12554.9	10.2364	2.76475	3.70246	0.000106758	0.0191856	CDS	1443909	1444325	+	SL1344_1336	sseE	31
NC_016810.1	9379	3218163	3218225	-	23006.4	20124.1	2320.92	3212	12165.9	2.97834	2.74682	1.08429	0.139119	0.203359	tRNA	3218145	3218215	-	NA	NA	53
NC_016810.1	9379	3218163	3218225	-	23006.4	20124.1	2320.92	3212	12165.9	2.97834	2.74682	1.08429	0.139119	0.203359	3UTR	3218195	3218294	-	SL1344_3014	SL1344_3014_3UTR	31
NC_016810.1	958	301112	301157	-	29665.8	18766.4	17.9917	29	12119.8	10.0111	2.76302	3.62324	0.000145469	0.0191856	CDS	299914	301281	-	SL1344_0255	mltD	46
NC_016810.1	8613	2897013	2897040	+	23466.7	24225.6	11.6417	20	11931	10.6085	2.76173	3.84124	6.12066e-05	0.0191856	CDS	2896802	2897353	+	SL1344_2719	SL1344_2719	28
NC_016810.1	8613	2897013	2897040	+	23466.7	24225.6	11.6417	20	11931	10.6085	2.76173	3.84124	6.12066e-05	0.0191856	sRNA	2897019	2897102	+	ncRNA0262	STnc1680	22
NC_016810.1	8576	2855254	2855365	+	23037	22912.5	446.617	17	11603.3	8.03549	2.84509	2.82433	0.00236895	0.0300649	3UTR	2855065	2855547	+	SL1344_2664	SL1344_2664_3UTR	112
NC_016810.1	8576	2855254	2855365	+	23037	22912.5	446.617	17	11603.3	8.03549	2.84509	2.82433	0.00236895	0.0300649	sRNA	2855136	2855498	+	ncRNA0088	SsrA	112
NC_016810.1	14322	4831264	4831331	-	22114.2	22668.7	17.9917	49	11212.5	9.55647	2.7622	3.45973	0.00027036	0.0194431	tRNA	4831215	4831298	-	NA	NA	35
NC_016810.1	6030	1925641	1925675	-	14700.6	29590.5	21.1667	134	11111.6	8.61094	2.76342	3.11604	0.00091648	0.0243215	sRNA	1925621	1925723	-	ncRNA0072	SdsR	35
NC_016810.1	244	94656	94737	-	7940.58	35620.9	8.46667	58	10907	9.56547	2.76068	3.46489	0.00026522	0.0194431	sRNA	94653	94771	-	ncRNA0167	STnc470	82
NC_016810.1	244	94656	94737	-	7940.58	35620.9	8.46667	58	10907	9.56547	2.76068	3.46489	0.00026522	0.0194431	3UTR	94674	94773	-	SL1344_0083	SL1344_0083_3UTR	64
NC_016810.1	2654	941843	941876	-	14289	29142.2	75.1417	27	10883.3	8.82183	2.77973	3.17363	0.000752723	0.0233454	sRNA	941813	941893	-	ncRNA0062	RybB	34
NC_016810.1	2654	941843	941876	-	14289	29142.2	75.1417	27	10883.3	8.82183	2.77973	3.17363	0.000752723	0.0233454	3UTR	941870	941969	-	SL1344_0846	SL1344_0846_3UTR	7
NC_016810.1	8667	2948678	2948779	-	15121.3	27729.4	55.0333	29	10733.7	9.00072	2.76596	3.2541	0.000568767	0.0218413	intergenic	NA	NA	NA	NA	NA	NA
NC_016810.1	6366	2071379	2071415	+	19452.3	22143.1	13.7583	206	10453.8	8.59948	2.81381	3.05617	0.00112093	0.0251623	sRNA	2071343	2071409	+	ncRNA0071	Sar	31
NC_016810.1	1009	349319	349362	-	6755.49	34249.5	7.40833	120	10283.1	8.98733	2.77177	3.24246	0.000592517	0.0218957	3UTR	349271	349370	-	SL1344_0302	pagN_3UTR	44
NC_016810.1	8463	2808588	2808640	+	23361.5	17281.6	14.8167	82	10185	9.16607	2.79165	3.28339	0.00051283	0.0216075	5UTR	2808570	2808669	+	SL1344_2625	pheA_5UTR	53
NC_016810.1	8577	2855374	2855498	+	17828.4	22268.1	517.525	109	10180.8	6.38987	2.77767	2.30045	0.0107115	0.0451988	3UTR	2855065	2855547	+	SL1344_2664	SL1344_2664_3UTR	125
NC_016810.1	8577	2855374	2855498	+	17828.4	22268.1	517.525	109	10180.8	6.38987	2.77767	2.30045	0.0107115	0.0451988	sRNA	2855136	2855498	+	ncRNA0088	SsrA	125
NC_016810.1	12447	4163221	4163280	+	12532.8	26705.6	11.6417	27	9819.27	10.0108	2.75816	3.62951	0.000141977	0.0191856	sRNA	4163192	4163399	+	ncRNA0018	GlmZ	60
NC_016810.1	8669	2948924	2948961	-	10205.6	27368	15.875	16	9401.37	10.0345	2.76821	3.62492	0.000144526	0.0191856	intergenic	NA	NA	NA	NA	NA	NA
NC_016810.1	8737	2969722	2969760	-	21599.7	15670.7	9.525	64	9335.97	9.5329	2.80291	3.40107	0.000335608	0.0202116	3UTR	2969701	2969800	-	SL1344_2783	stpA_3UTR	39
NC_016810.1	6915	2328455	2328503	+	18078.3	18411.4	313.267	506	9327.25	5.51798	2.74754	2.00834	0.0223038	0.0596082	3UTR	2328397	2328594	+	SL1344_2205	yejM_3UTR	49
NC_016810.1	6915	2328455	2328503	+	18078.3	18411.4	313.267	506	9327.25	5.51798	2.74754	2.00834	0.0223038	0.0596082	tRNA	2328470	2328543	+	NA	NA	34
NC_016810.1	11391	3782678	3782709	+	21295.5	15483.1	12.7	30	9205.32	9.85876	2.77027	3.55877	0.000186296	0.0191856	3UTR	3782612	3782739	+	SL1344_3556	uspA_3UTR	32
NC_016810.1	9485	3243684	3243737	+	8335.24	27733.7	118.533	10	9049.36	8.77394	2.86956	3.0576	0.0011156	0.0251623	3UTR	3243619	3243718	+	SL1344_3037	SL1344_3037_3UTR	35
NC_016810.1	9485	3243684	3243737	+	8335.24	27733.7	118.533	10	9049.36	8.77394	2.86956	3.0576	0.0011156	0.0251623	sRNA	3243669	3243814	+	ncRNA0075	SibC	54
NC_016810.1	1202	437509	437542	+	14322.9	21701.1	10.5833	18	9013.15	10.3186	2.76121	3.73699	9.31176e-05	0.0191856	CDS	437203	437523	+	SL1344_0379	psiF	15
NC_016810.1	8283	2760483	2760548	-	5726.45	29865	4.23333	11	8901.67	10.9096	2.78738	3.91393	4.54037e-05	0.0191856	3UTR	2760471	2760588	-	SL1344_2579	SL1344_2579_3UTR	66
NC_016810.1	8283	2760483	2760548	-	5726.45	29865	4.23333	11	8901.67	10.9096	2.78738	3.91393	4.54037e-05	0.0191856	sRNA	2760478	2760556	-	ncRNA0037	IsrK	66
NC_016810.1	8974	3088006	3088033	-	8956.05	25924.5	56.0917	85	8755.42	7.78591	2.75248	2.82869	0.00233694	0.0299773	3UTR	3088003	3088054	-	SL1344_2903	rpoS_3UTR	28
NC_016810.1	3708	1272795	1272851	-	10428.4	23109.6	5.29167	162	8426.32	9.03064	2.82353	3.19835	0.00069108	0.0230683	3UTR	1272777	1272876	-	SL1344_1167	SL1344_1167_3UTR	57
NC_016810.1	3184	1089608	1089626	+	12273.9	7596.87	4120.09	8880	8217.71	0.674898	2.76103	0.244437	0.403446	0.435573	CDS	1089344	1092694	+	SL1344_0987	SL1344_0987	19
NC_016810.1	3325	1131705	1131741	+	20786.6	7713.45	2897.72	1317	8178.7	2.69643	2.7454	0.982162	0.16301	0.203359	tRNA	1131644	1131728	+	NA	NA	24
NC_016810.1	3658	1254994	1255019	-	17130.7	14971.2	15.875	18	8033.94	9.88756	2.75841	3.58452	0.00016885	0.0191856	3UTR	1254937	1255036	-	SL1344_1153	mfd_3UTR	26
NC_016810.1	3658	1254994	1255019	-	17130.7	14971.2	15.875	18	8033.94	9.88756	2.75841	3.58452	0.00016885	0.0191856	sRNA	1254996	1255077	-	ncRNA0318	STnc3410	24
NC_016810.1	4523	1455558	1455606	+	6190.08	25173.1	14.8167	19	7849.25	9.54034	2.77189	3.44181	0.000288916	0.0198357	5UTR	1455570	1455595	+	SL1344_1353	yscR_5UTR	26
NC_016810.1	4523	1455558	1455606	+	6190.08	25173.1	14.8167	19	7849.25	9.54034	2.77189	3.44181	0.000288916	0.0198357	CDS	1455596	1456243	+	SL1344_1353	yscR	11
NC_016810.1	5708	1835552	1835590	+	15428.8	14884.3	88.9	24	7606.5	8.35608	2.76664	3.0203	0.00126262	0.0256626	CDS	1834614	1835561	+	SL1344_1708	prs	10
NC_016810.1	5708	1835552	1835590	+	15428.8	14884.3	88.9	24	7606.5	8.35608	2.76664	3.0203	0.00126262	0.0256626	3UTR	1835562	1835608	+	SL1344_1708	prs_3UTR	29
NC_016810.1	8276	2759423	2759473	-	6684.25	23179.6	10.5833	17	7472.85	9.85952	2.76827	3.56162	0.000184287	0.0191856	sRNA	2759412	2759518	-	ncRNA0280	STnc2080	51
NC_016810.1	13737	4601120	4601166	+	12515.9	16866.2	252.942	23	7414.49	7.56955	2.81745	2.68667	0.00360843	0.0331918	sRNA	4601021	4601437	+	ncRNA0228	STnc1190	47
NC_016810.1	13737	4601120	4601166	+	12515.9	16866.2	252.942	23	7414.49	7.56955	2.81745	2.68667	0.00360843	0.0331918	CDS	4601060	4601206	+	SL1344_4273	ecnB	47
NC_016810.1	3015	1024012	1024052	+	17718.7	11795.9	94.1917	16	7406.21	8.53743	2.77067	3.08136	0.00103028	0.024869	CDS	1022358	1024031	+	SL1344_0918	rpsA	20
NC_016810.1	8689	2950073	2950106	-	13508.7	16017.2	5.29167	63	7398.56	9.63694	2.812	3.42708	0.000305059	0.0199787	CDS	2949378	2950430	-	SL1344_2763	SL1344_2763	34
NC_016810.1	8668	2948841	2948891	-	9537.29	19469.1	5.29167	16	7256.92	10.5294	2.77328	3.79675	7.33036e-05	0.0191856	intergenic	NA	NA	NA	NA	NA	NA
NC_016810.1	1358	471424	471459	+	10689.6	17850.7	10.5833	61	7152.98	9.08167	2.77125	3.27711	0.000524384	0.0216559	CDS	471013	471432	+	SL1344_0412	nusB	9
NC_016810.1	1358	471424	471459	+	10689.6	17850.7	10.5833	61	7152.98	9.08167	2.77125	3.27711	0.000524384	0.0216559	5UTR	471411	471510	+	SL1344_0413	SL1344_0413_5UTR	36
NC_016810.1	1358	471424	471459	+	10689.6	17850.7	10.5833	61	7152.98	9.08167	2.77125	3.27711	0.000524384	0.0216559	3UTR	471433	471496	+	SL1344_0412	nusB_3UTR	27
NC_016810.1	8323	2779072	2779143	-	12107.6	16277.9	8.46667	17	7102.76	10.191	2.76559	3.68494	0.00011438	0.0191856	CDS	2778203	2779159	-	SL1344_2602	rseB	72
NC_016810.1	2190	774069	774106	+	19709	8443.67	13.7583	15	7045.35	9.81013	2.76892	3.54295	0.000197841	0.0191856	CDS	773872	774078	+	SL1344_0689	ybfA	10
NC_016810.1	2190	774069	774106	+	19709	8443.67	13.7583	15	7045.35	9.81013	2.76892	3.54295	0.000197841	0.0191856	3UTR	774079	774134	+	SL1344_0689	ybfA_3UTR	28
NC_016810.1	13660	4591493	4591542	-	13900	13879.5	10.5833	14	6951.03	10.1557	2.76379	3.67455	0.000119134	0.0191856	5UTR	4591295	4591543	-	SL1344_4262	dcuA_5UTR	50
NC_016810.1	13660	4591493	4591542	-	13900	13879.5	10.5833	14	6951.03	10.1557	2.76379	3.67455	0.000119134	0.0191856	3UTR	4591468	4591525	-	SL1344_4263	aspA_3UTR	33
NC_016810.1	13660	4591493	4591542	-	13900	13879.5	10.5833	14	6951.03	10.1557	2.76379	3.67455	0.000119134	0.0191856	CDS	4591526	4592962	-	SL1344_4263	aspA	17
NC_016810.1	13107	4381362	4381441	+	12676.4	9858.55	3235.32	1792	6890.58	2.215	2.74634	0.806529	0.209969	0.244242	tRNA	4381377	4381449	+	NA	NA	65
NC_016810.1	5803	1865835	1865907	+	15363.2	12102.2	9.525	17	6873	10.0634	2.7691	3.63419	0.000139428	0.0191856	CDS	1865367	1865897	+	SL1344_1735	dsbB	63
NC_016810.1	5803	1865835	1865907	+	15363.2	12102.2	9.525	17	6873	10.0634	2.7691	3.63419	0.000139428	0.0191856	3UTR	1865898	1865934	+	SL1344_1735	dsbB_3UTR	10
NC_016810.1	1506	507394	507428	+	15383.6	12061.9	11.6417	20	6869.3	9.80013	2.7657	3.54346	0.000197457	0.0191856	3UTR	507383	507460	+	SL1344_0444	lon_3UTR	35
NC_016810.1	5804	1865880	1865907	+	15363.2	12036.5	9.525	17	6856.57	10.0595	2.76919	3.63265	0.000140263	0.0191856	CDS	1865367	1865897	+	SL1344_1735	dsbB	18
NC_016810.1	5804	1865880	1865907	+	15363.2	12036.5	9.525	17	6856.57	10.0595	2.76919	3.63265	0.000140263	0.0191856	3UTR	1865898	1865934	+	SL1344_1735	dsbB_3UTR	10
NC_016810.1	7828	2583250	2583295	+	5381.55	21238	9.525	7	6659.01	10.3516	2.79863	3.69881	0.000108305	0.0191856	3UTR	2583217	2583316	+	SL1344_2437	tktB_3UTR	46
NC_016810.1	3842	1292942	1292984	+	13797.1	12628.9	6.35	5	6609.34	11.1936	2.78392	4.0208	2.90004e-05	0.0191856	sRNA	1292947	1293012	+	ncRNA0230	STnc1210	38
NC_016810.1	8544	2831985	2832034	+	10335.6	15826.5	17.9917	11	6547.77	9.82694	2.76903	3.54888	0.000193437	0.0191856	CDS	2830773	2832014	+	SL1344_2652	corB	30
NC_016810.1	8544	2831985	2832034	+	10335.6	15826.5	17.9917	11	6547.77	9.82694	2.76903	3.54888	0.000193437	0.0191856	sRNA	2831959	2832046	+	ncRNA0372	STnc4230	50
NC_016810.1	8544	2831985	2832034	+	10335.6	15826.5	17.9917	11	6547.77	9.82694	2.76903	3.54888	0.000193437	0.0191856	3UTR	2832015	2832052	+	SL1344_2652	corB_3UTR	20
NC_016810.1	8711	2951989	2952022	+	11693.8	13888	2.11667	13	6399.22	11.2159	2.8195	3.97799	3.47508e-05	0.0191856	intergenic	NA	NA	NA	NA	NA	NA
NC_016810.1	6228	1992987	1993023	-	10705.4	14360.7	161.925	291	6379.77	5.83586	2.74706	2.1244	0.0168184	0.0531412	3UTR	1992857	1993380	-	SL1344_1875	pgsA_3UTR	37
NC_016810.1	6228	1992987	1993023	-	10705.4	14360.7	161.925	291	6379.77	5.83586	2.74706	2.1244	0.0168184	0.0531412	tRNA	1992933	1993016	-	NA	NA	30
NC_016810.1	3840	1292854	1292881	+	22420.7	2694.09	7.40833	65	6296.79	8.44983	2.90635	2.90737	0.00182242	0.0283256	3UTR	1292837	1292886	+	SL1344_1187	SL1344_1187_3UTR	28
NC_016810.1	95	13520	13556	+	19611.7	5497.34	13.7583	22	6286.21	9.21836	2.78737	3.30719	0.000471181	0.0211493	sRNA	13514	13576	+	ncRNA0097	tpke11	37
NC_016810.1	13635	4584573	4584605	-	5737.75	19341.9	8.46667	8	6274.03	10.3218	2.78761	3.70273	0.000106644	0.0191856	CDS	4584169	4584921	-	SL1344_4255	phoN	33
NC_016810.1	9906	3383080	3383144	-	9038.6	15881.6	4.23333	12	6234.1	10.7112	2.7812	3.85128	5.875e-05	0.0191856	3UTR	3382992	3383263	-	SL1344_3173	rfaE_3UTR	65
NC_016810.1	9906	3383080	3383144	-	9038.6	15881.6	4.23333	12	6234.1	10.7112	2.7812	3.85128	5.875e-05	0.0191856	sRNA	3382993	3383144	-	ncRNA0076	SibD	65
NC_016810.1	8575	2855129	2855201	+	12298.7	10559.1	1041.4	268	6041.81	4.43085	2.76072	1.60496	0.0542509	0.100298	3UTR	2855065	2855547	+	SL1344_2664	SL1344_2664_3UTR	73
NC_016810.1	8575	2855129	2855201	+	12298.7	10559.1	1041.4	268	6041.81	4.43085	2.76072	1.60496	0.0542509	0.100298	sRNA	2855136	2855498	+	ncRNA0088	SsrA	66
NC_016810.1	12446	4162837	4162917	+	12574.7	10386.3	401.108	345	5926.78	4.94116	2.74582	1.79952	0.0359679	0.0746505	tRNA	4162809	4162882	+	NA	NA	46
NC_016810.1	1692	559518	559571	-	19428.5	4226.61	9.525	15	5919.92	9.56276	2.8008	3.4143	0.000319732	0.0201162	CDS	557433	559934	-	SL1344_0491	ybaR	54
NC_016810.1	12381	4148379	4148411	+	14085.4	9436.74	14.8167	15	5888	9.59473	2.76152	3.47443	0.000255966	0.0194431	CDS	4147129	4148388	+	SL1344_3876	rho	10
NC_016810.1	12381	4148379	4148411	+	14085.4	9436.74	14.8167	15	5888	9.59473	2.76152	3.47443	0.000255966	0.0194431	3UTR	4148389	4148441	+	SL1344_3876	rho_3UTR	23
NC_016810.1	5159	1662199	1662266	-	11906.3	11378.3	4.23333	10	5824.73	10.7985	2.78799	3.87322	5.37033e-05	0.0191856	sRNA	1662190	1662282	-	ncRNA0070	RyjB	68
NC_016810.1	929	290926	290999	+	15445.8	7460.15	7.40833	12	5731.34	10.1498	2.78262	3.64757	0.000132367	0.0191856	tRNA	290967	291039	+	NA	NA	33
NC_016810.1	8264	2752250	2752307	+	7154.66	14985	5.29167	6	5537.73	10.8446	2.78809	3.88962	5.02007e-05	0.0191856	intergenic	NA	NA	NA	NA	NA	NA
NC_016810.1	7762	2552542	2552589	-	3870.78	17905.8	73.025	5	5463.66	8.74118	2.90423	3.00981	0.00130706	0.0258689	CDS	2552308	2553141	-	SL1344_2406	cysU	48
NC_016810.1	11845	3969928	3970000	+	11001.7	9475.95	347.133	196	5255.2	5.29066	2.74812	1.92519	0.0271028	0.0646519	tRNA	3969890	3969980	+	NA	NA	53
NC_016810.1	8391	2798825	2798975	-	10111.7	3721.07	3260.72	3703	5199.13	0.819953	2.75872	0.297223	0.383148	0.415602	rRNA	2797174	2800174	-	NA	NA	151
NC_016810.1	7723	2542581	2542622	+	5235.67	15424.8	8.46667	11	5169.98	9.86435	2.77544	3.55415	0.000189599	0.0191856	CDS	2542608	2544335	+	SL1344_2395	ptsI	15
NC_016810.1	10581	3588198	3588228	-	12319.1	5602.27	1414.99	1319	5163.84	2.60433	2.75101	0.94668	0.171901	0.203954	tRNA	3588205	3588277	-	NA	NA	24
NC_016810.1	2339	835597	835626	-	5954.87	14312	8.46667	37	5078.07	9.0237	2.76419	3.2645	0.00054829	0.0217669	3UTR	835517	835616	-	SL1344_0749	gpmA_3UTR	20
NC_016810.1	2339	835597	835626	-	5954.87	14312	8.46667	37	5078.07	9.0237	2.76419	3.2645	0.00054829	0.0217669	CDS	835617	836369	-	SL1344_0749	gpmA	10
NC_016810.1	4227	1416395	1416446	-	8977.54	10732.9	5.29167	12	4931.94	10.263	2.77825	3.69404	0.000110361	0.0191856	CDS	1416231	1416467	-	SL1344_1311	lppA	52
NC_016810.1	6942	2336892	2336938	-	6593.78	12766.7	3.175	115	4869.67	8.87116	2.84499	3.11817	0.000909877	0.0242901	3UTR	2336861	2336899	-	SL1344_2215	SL1344_2215_3UTR	8
NC_016810.1	6942	2336892	2336938	-	6593.78	12766.7	3.175	115	4869.67	8.87116	2.84499	3.11817	0.000909877	0.0242901	CDS	2336900	2337268	-	SL1344_2215	SL1344_2215	39
NC_016810.1	7050	2363160	2363219	-	7639.78	11727	10.5833	11	4847.1	9.77685	2.76727	3.53302	0.000205417	0.0191856	CDS	2363159	2364127	-	SL1344_2237	ompC	60
NC_016810.1	2311	818167	818222	+	8750.24	10548.5	8.46667	5	4828.05	10.5255	2.78401	3.78071	7.8192e-05	0.0191856	tRNA	818189	818261	+	NA	NA	34
NC_016810.1	1133	410772	410837	+	7187.46	12099	2.11667	8	4824.15	11.1321	2.81203	3.95872	3.76759e-05	0.0191856	CDS	410679	410903	+	SL1344_0357	SL1344_0357	66
NC_016810.1	5013	1613142	1613166	+	16295	2967.53	13.7583	13	4822.33	9.02191	2.78871	3.23515	0.000607895	0.0221753	5UTR	1613098	1613197	+	SL1344_1504	SL1344_1504_5UTR	25
NC_016810.1	5013	1613142	1613166	+	16295	2967.53	13.7583	13	4822.33	9.02191	2.78871	3.23515	0.000607895	0.0221753	3UTR	1613115	1613173	+	SL1344_1503	ompD_3UTR	25
NC_016810.1	12304	4126963	4127014	+	9362.02	8868.67	632.883	329	4798.14	4.31963	2.74983	1.57087	0.0581062	0.105801	tRNA	4126913	4126985	+	NA	NA	23
NC_016810.1	13556	4552158	4552206	+	1726.75	17211.7	69.85	3	4752.82	8.51116	2.9789	2.85715	0.00213732	0.029123	5UTR	4552158	4552261	+	SL1344_4227	proP_5UTR	49
NC_016810.1	347	133904	133939	-	8218.76	10656.6	38.1	16	4732.37	8.56437	2.76751	3.09461	0.000985343	0.0246449	CDS	133829	133915	-	SL1344_0114	leuL	12
NC_016810.1	347	133904	133939	-	8218.76	10656.6	38.1	16	4732.37	8.56437	2.76751	3.09461	0.000985343	0.0246449	5UTR	133916	133941	-	SL1344_0114	leuL_5UTR	24
NC_016810.1	8388	2797200	2797309	-	7604.73	11187.6	5.29167	13	4702.65	10.1157	2.77636	3.64351	0.000134471	0.0191856	rRNA	2797174	2800174	-	NA	NA	110
NC_016810.1	3925	1317244	1317274	+	8316.01	10344	4.23333	58	4680.55	9.18581	2.81949	3.25797	0.000561066	0.0217795	intergenic	NA	NA	NA	NA	NA	NA
NC_016810.1	928	290265	290371	+	8159.96	10053.6	122.767	160	4624.07	6.01401	2.7472	2.18914	0.0142933	0.0501773	rRNA	289180	290723	+	NA	NA	107
NC_016810.1	14090	4733919	4733943	+	9012.59	9436.74	9.525	9	4616.96	9.96	2.76916	3.59677	0.000161099	0.0191856	CDS	4733928	4734740	+	SL1344_4401	miaE	16
NC_016810.1	4224	1416186	1416238	-	5746.8	12573.8	3.175	8	4582.95	10.7184	2.79352	3.8369	6.22995e-05	0.0191856	5UTR	1416149	1416248	-	SL1344_1310	lppB_5UTR	53
NC_016810.1	4224	1416186	1416238	-	5746.8	12573.8	3.175	8	4582.95	10.7184	2.79352	3.8369	6.22995e-05	0.0191856	3UTR	1416178	1416230	-	SL1344_1311	lppA_3UTR	45
NC_016810.1	4224	1416186	1416238	-	5746.8	12573.8	3.175	8	4582.95	10.7184	2.79352	3.8369	6.22995e-05	0.0191856	CDS	1416231	1416467	-	SL1344_1311	lppA	8
NC_016810.1	6637	2222204	2222222	+	6064.56	12210.3	5.29167	12	4573.04	10.0759	2.77539	3.63045	0.000141464	0.0191856	CDS	2220853	2222256	+	SL1344_2107	baeS	19
NC_016810.1	7662	2524197	2524251	+	5916.42	12198.7	3.175	45	4540.81	9.44776	2.80899	3.3634	0.000384939	0.0206949	CDS	2523019	2524221	+	SL1344_2377	nupC	25
NC_016810.1	7662	2524197	2524251	+	5916.42	12198.7	3.175	45	4540.81	9.44776	2.80899	3.3634	0.000384939	0.0206949	3UTR	2524222	2524274	+	SL1344_2377	nupC_3UTR	30
NC_016810.1	9187	3138163	3138277	-	10967.8	7045.76	74.0833	11	4524.65	8.26131	2.77667	2.97526	0.00146371	0.0265603	5UTR	3138119	3138218	-	SL1344_2946	SL1344_2946_5UTR	56
NC_016810.1	9187	3138163	3138277	-	10967.8	7045.76	74.0833	11	4524.65	8.26131	2.77667	2.97526	0.00146371	0.0265603	sRNA	3138161	3138522	-	ncRNA0007	CsrB	115
NC_016810.1	2089	737694	737763	-	9965.87	7803.54	7.40833	57	4458.45	8.734	2.80846	3.10989	0.000935772	0.0245714	tRNA	737661	737734	-	NA	NA	41
NC_016810.1	2089	737694	737763	-	9965.87	7803.54	7.40833	57	4458.45	8.734	2.80846	3.10989	0.000935772	0.0245714	tRNA	737753	737824	-	NA	NA	11
NC_016810.1	5011	1613107	1613149	+	14717.6	2898.64	11.6417	14	4410.46	8.99684	2.79451	3.21947	0.000642141	0.0227974	CDS	1611987	1613114	+	SL1344_1503	ompD	8
NC_016810.1	5011	1613107	1613149	+	14717.6	2898.64	11.6417	14	4410.46	8.99684	2.79451	3.21947	0.000642141	0.0227974	5UTR	1613098	1613197	+	SL1344_1504	SL1344_1504_5UTR	43
NC_016810.1	5011	1613107	1613149	+	14717.6	2898.64	11.6417	14	4410.46	8.99684	2.79451	3.21947	0.000642141	0.0227974	3UTR	1613115	1613173	+	SL1344_1503	ompD_3UTR	35
NC_016810.1	13463	4498139	4498195	+	9417.43	8038.82	7.40833	0	4365.91	12.9796	3.22273	4.02752	2.81844e-05	0.0191856	sRNA	4498083	4498195	+	ncRNA0185	STnc620	57
NC_016810.1	13463	4498139	4498195	+	9417.43	8038.82	7.40833	0	4365.91	12.9796	3.22273	4.02752	2.81844e-05	0.0191856	3UTR	4498109	4498202	+	SL1344_4192	ssb_3UTR	57
NC_016810.1	12676	4234033	4234105	-	10358.3	6853.93	5.29167	53	4317.62	8.95457	2.83006	3.16409	0.000777841	0.0235882	intergenic	NA	NA	NA	NA	NA	NA
NC_016810.1	7225	2410375	2410393	-	11000.6	6175.64	11.6417	11	4299.71	9.50824	2.76769	3.43544	0.000295791	0.0199552	CDS	2409389	2410756	-	SL1344_2274	menE	19
NC_016810.1	9312	3191796	3191846	-	5470.88	11638	2.11667	10	4280.25	10.7454	2.80914	3.82517	6.53422e-05	0.0191856	sRNA	3191786	3191870	-	ncRNA0052	OmrB	51
NC_016810.1	2307	817255	817303	+	5466.36	11467.4	59.2667	8	4250.25	8.49371	2.82688	3.00462	0.00132955	0.0260438	CDS	817236	818024	+	SL1344_0732	ybgF	49
NC_016810.1	2307	817255	817303	+	5466.36	11467.4	59.2667	8	4250.25	8.49371	2.82688	3.00462	0.00132955	0.0260438	sRNA	817257	817293	+	ncRNA0203	STnc835	37
NC_016810.1	6899	2324390	2324432	+	9028.43	7818.37	56.0917	5	4226.97	8.95405	2.81193	3.18431	0.0007255	0.0232975	CDS	2324149	2324433	+	SL1344_2201	rplY	43
NC_016810.1	13870	4630996	4631045	+	5552.3	11063.6	3.175	16	4158.76	10.091	2.79162	3.61476	0.000150313	0.0191856	3UTR	4630975	4631074	+	SL1344_4299	purA_3UTR	50
NC_016810.1	10282	3486040	3486102	-	6834.64	9720.77	62.4417	12	4157.46	8.21256	2.79382	2.93954	0.00164348	0.0275142	3UTR	3486033	3486105	-	SL1344_3268	ftsH_3UTR	63
NC_016810.1	9955	3394991	3395056	+	8284.35	8237.01	52.9167	5	4144.82	8.97054	2.85301	3.14423	0.000832617	0.0240619	3UTR	3394976	3395066	+	SL1344_3183	rpsU_3UTR	66
NC_016810.1	14323	4831354	4831416	-	9777.02	6480.87	219.075	44	4130.24	6.34017	2.76314	2.29455	0.0108793	0.0455156	tRNA	4831333	4831416	-	NA	NA	63
NC_016810.1	12933	4320619	4320642	-	7580.98	8710.75	9.525	6	4076.81	10.0684	2.77823	3.62403	0.000145022	0.0191856	5UTR	4320522	4320621	-	SL1344_4039	menA_5UTR	3
NC_016810.1	12933	4320619	4320642	-	7580.98	8710.75	9.525	6	4076.81	10.0684	2.77823	3.62403	0.000145022	0.0191856	CDS	4320588	4321919	-	SL1344_4040	hslU	24
NC_016810.1	11040	3679729	3679764	+	12935.4	3321.51	5.29167	15	4069.3	9.50937	2.82327	3.36821	0.000378292	0.0206949	3UTR	3679705	3679789	+	SL1344_3467	pckA_3UTR	36
NC_016810.1	8189	2705376	2705399	-	4165.92	12017.4	4.23333	8	4048.9	10.2502	2.78804	3.6765	0.000118227	0.0191856	sRNA	2705381	2705564	-	ncRNA0017	GlmY	19
NC_016810.1	5368	1746861	1746916	-	7038.19	8792.36	8.46667	6	3961.25	10.107	2.77951	3.63624	0.000138321	0.0191856	3UTR	1746910	1747009	-	SL1344_1628	SL1344_1628_3UTR	7
NC_016810.1	8191	2705448	2705529	-	7048.37	8638.68	3.175	70	3940.06	8.99624	2.8444	3.16279	0.000781333	0.0235882	sRNA	2705381	2705564	-	ncRNA0017	GlmY	82
NC_016810.1	909	285469	285495	-	8507.12	7074.37	4.23333	11	3899.18	10.1426	2.79167	3.63316	0.000139985	0.0191856	intergenic	NA	NA	NA	NA	NA	NA
NC_016810.1	1590	534491	534503	-	5680.08	3974.37	2743.2	3042	3859.91	0.717922	2.74829	0.261225	0.396959	0.429252	intergenic	NA	NA	NA	NA	NA	NA
NC_016810.1	7840	2594530	2594555	-	12406.2	2997.2	12.7	18	3858.52	8.65317	2.79085	3.10055	0.000965811	0.0246226	intergenic	NA	NA	NA	NA	NA	NA
NC_016810.1	6230	1993059	1993105	-	7285.84	7449.55	321.733	205	3815.53	4.84225	2.74919	1.76134	0.0390904	0.0788055	3UTR	1992857	1993380	-	SL1344_1875	pgsA_3UTR	47
NC_016810.1	6230	1993059	1993105	-	7285.84	7449.55	321.733	205	3815.53	4.84225	2.74919	1.76134	0.0390904	0.0788055	tRNA	1993031	1993101	-	NA	NA	43
NC_016810.1	13113	4381761	4381814	+	6428.68	7223.81	828.675	645	3781.54	3.22052	2.74772	1.17207	0.120584	0.189921	tRNA	4381743	4381815	+	NA	NA	54
NC_016810.1	7193	2403273	2403303	+	5479.93	9514.1	52.9167	58	3776.24	7.02608	2.75217	2.55292	0.00534113	0.0366628	CDS	2402829	2403812	+	SL1344_2267	pmrF	31
NC_016810.1	190	60063	60077	-	3259.01	4269	2983.44	4269	3695.11	0.0637708	2.74622	0.0232213	0.490737	0.519178	intergenic	NA	NA	NA	NA	NA	NA
NC_016810.1	6225	1992558	1992596	-	5887.02	8851.71	6.35	11	3689.02	9.75383	2.77323	3.51714	0.000218112	0.0191856	CDS	1992348	1992680	-	SL1344_1874	SL1344_1874	39
NC_016810.1	6225	1992558	1992596	-	5887.02	8851.71	6.35	11	3689.02	9.75383	2.77323	3.51714	0.000218112	0.0191856	sRNA	1992503	1992663	-	ncRNA0232	STnc1275	39
NC_016810.1	932	294867	294921	+	9705.78	4991.8	7.40833	10	3678.75	9.6576	2.78035	3.47351	0.000256846	0.0194431	tRNA	294819	294892	+	NA	NA	26
NC_016810.1	11547	3841737	3841774	-	8579.49	5317.17	373.592	226	3624.06	4.53881	2.74686	1.65236	0.0492302	0.0929571	3UTR	3841690	3841900	-	SL1344_3600	yhjW_3UTR	38
NC_016810.1	11547	3841737	3841774	-	8579.49	5317.17	373.592	226	3624.06	4.53881	2.74686	1.65236	0.0492302	0.0929571	tRNA	3841737	3841810	-	NA	NA	38
NC_016810.1	10800	3619751	3619823	-	5694.78	8576.15	2.11667	7	3570.01	10.8133	2.81455	3.84191	6.10398e-05	0.0191856	3UTR	3619725	3619783	-	SL1344_3412	tuf_3UTR	33
NC_016810.1	10800	3619751	3619823	-	5694.78	8576.15	2.11667	7	3570.01	10.8133	2.81455	3.84191	6.10398e-05	0.0191856	CDS	3619784	3620968	-	SL1344_3412	tuf	40
NC_016810.1	3385	1162576	1162614	+	5094.32	9164.36	6.35	10	3568.76	9.74425	2.77456	3.512	0.000222378	0.0191856	CDS	1162526	1162693	+	SL1344_1059	SL1344_1059	39
NC_016810.1	3569	1236464	1236528	+	4023.44	10027.1	1.05833	9	3515.14	10.9608	2.86333	3.828	6.45941e-05	0.0191856	CDS	1236255	1236491	+	SL1344_1133	acpP	28
NC_016810.1	3569	1236464	1236528	+	4023.44	10027.1	1.05833	9	3515.14	10.9608	2.86333	3.828	6.45941e-05	0.0191856	5UTR	1236477	1236576	+	SL1344_1134	fabF_5UTR	52
NC_016810.1	3569	1236464	1236528	+	4023.44	10027.1	1.05833	9	3515.14	10.9608	2.86333	3.828	6.45941e-05	0.0191856	3UTR	1236492	1236541	+	SL1344_1133	acpP_3UTR	37
NC_016810.1	13112	4381691	4381741	+	5835	7311.78	373.592	488	3502.09	3.93524	2.7467	1.43272	0.0759695	0.130548	tRNA	4381662	4381733	+	NA	NA	43
NC_016810.1	12712	4240641	4240676	+	6771.32	7211.09	6.35	5	3498.44	10.2756	2.78559	3.68884	0.000112639	0.0191856	CDS	4238822	4240645	+	SL1344_3955	typA	5
NC_016810.1	12712	4240641	4240676	+	6771.32	7211.09	6.35	5	3498.44	10.2756	2.78559	3.68884	0.000112639	0.0191856	3UTR	4240646	4240709	+	SL1344_3955	typA_3UTR	31
NC_016810.1	10920	3636399	3636420	-	8734.41	5237.69	2.11667	6	3495.05	10.8681	2.82985	3.84053	6.1385e-05	0.0191856	3UTR	3636316	3636415	-	SL1344_3432	SL1344_3432_3UTR	17
NC_016810.1	10920	3636399	3636420	-	8734.41	5237.69	2.11667	6	3495.05	10.8681	2.82985	3.84053	6.1385e-05	0.0191856	CDS	3636416	3636820	-	SL1344_3432	SL1344_3432	5
NC_016810.1	4597	1468435	1468497	+	6874.22	7077.55	6.35	4	3490.53	10.4326	2.79181	3.73688	9.31607e-05	0.0191856	CDS	1468129	1468476	+	SL1344_1365	SL1344_1365	42
NC_016810.1	4597	1468435	1468497	+	6874.22	7077.55	6.35	4	3490.53	10.4326	2.79181	3.73688	9.31607e-05	0.0191856	3UTR	1468477	1468525	+	SL1344_1365	SL1344_1365_3UTR	21
NC_016810.1	11844	3969866	3969919	+	6020.46	7568.25	155.575	93	3459.32	5.81018	2.7538	2.10988	0.0174344	0.0539127	tRNA	3969890	3969980	+	NA	NA	30
NC_016810.1	11310	3757208	3757256	-	6852.74	6894.2	1.05833	2	3437.5	12.1926	2.90302	4.19997	1.33473e-05	0.0191856	3UTR	3757191	3757248	-	SL1344_3533	rpoH_3UTR	41
NC_016810.1	11310	3757208	3757256	-	6852.74	6894.2	1.05833	2	3437.5	12.1926	2.90302	4.19997	1.33473e-05	0.0191856	CDS	3757249	3758103	-	SL1344_3533	rpoH	8
NC_016810.1	10456	3533783	3533861	-	7060.81	6655.74	6.35	7	3432.47	10.0057	2.77905	3.60039	0.000158868	0.0191856	3UTR	3533756	3533822	-	SL1344_3316	rpsI_3UTR	40
NC_016810.1	10456	3533783	3533861	-	7060.81	6655.74	6.35	7	3432.47	10.0057	2.77905	3.60039	0.000158868	0.0191856	CDS	3533823	3534215	-	SL1344_3316	rpsI	39
NC_016810.1	1402	485693	485722	-	6356.31	7171.88	4.23333	13	3386.36	9.82186	2.78776	3.52321	0.000213178	0.0191856	3UTR	485613	485712	-	SL1344_0427	thiJ_3UTR	20
NC_016810.1	1402	485693	485722	-	6356.31	7171.88	4.23333	13	3386.36	9.82186	2.78776	3.52321	0.000213178	0.0191856	CDS	485713	486303	-	SL1344_0427	thiJ	10
NC_016810.1	12334	4140382	4140433	+	5094.32	8198.85	78.3167	1	3343.12	9.38917	2.96468	3.16701	0.000770085	0.0235537	CDS	4138922	4140397	+	SL1344_3869	ilvC	16
NC_016810.1	12334	4140382	4140433	+	5094.32	8198.85	78.3167	1	3343.12	9.38917	2.96468	3.16701	0.000770085	0.0235537	sRNA	4140293	4140495	+	ncRNA0523	RUF_107c.53	52
NC_016810.1	12334	4140382	4140433	+	5094.32	8198.85	78.3167	1	3343.12	9.38917	2.96468	3.16701	0.000770085	0.0235537	3UTR	4140398	4140501	+	SL1344_3869	ilvC_3UTR	36
NC_016810.1	368	141308	141379	+	5654.07	7624.43	48.6833	19	3336.55	7.75232	2.76927	2.79941	0.00255982	0.0305761	CDS	140410	141351	+	SL1344_0120	mraW	44
NC_016810.1	368	141308	141379	+	5654.07	7624.43	48.6833	19	3336.55	7.75232	2.76927	2.79941	0.00255982	0.0305761	CDS	141348	141713	+	SL1344_0121	ftsL	32
NC_016810.1	13625	4583968	4584000	-	3831.2	9410.24	7.40833	64	3328.21	8.09969	2.77642	2.91732	0.00176528	0.0280852	intergenic	NA	NA	NA	NA	NA	NA
NC_016810.1	9753	3340251	3340283	-	6642.41	6561.41	8.46667	9	3305.32	9.56267	2.77124	3.45068	0.000279591	0.0194927	3UTR	3340221	3340279	-	SL1344_3132	exbD_3UTR	29
NC_016810.1	9753	3340251	3340283	-	6642.41	6561.41	8.46667	9	3305.32	9.56267	2.77124	3.45068	0.000279591	0.0194927	CDS	3340280	3340705	-	SL1344_3132	exbD	4
NC_016810.1	4143	1376316	1376344	+	3435.42	9754.69	4.23333	6	3300.08	10.1685	2.79598	3.63685	0.000137997	0.0191856	sRNA	1376238	1376364	+	ncRNA0181	STnc540	29
NC_016810.1	10786	3618074	3618115	-	6080.39	7039.4	4.23333	12	3284.01	9.83519	2.78692	3.52906	0.000208523	0.0191856	5UTR	3618013	3618182	-	SL1344_3408	rpsJ_5UTR	42
NC_016810.1	2822	986841	986870	-	7889.69	5155.02	3.175	4	3262.97	10.8029	2.81104	3.84303	6.07627e-05	0.0191856	3UTR	986816	986883	-	SL1344_0891	infA_3UTR	30
NC_016810.1	5693	1834434	1834493	+	4307.27	8569.79	7.40833	73	3239.37	8.01996	2.78514	2.87956	0.00199118	0.0287575	intergenic	NA	NA	NA	NA	NA	NA
NC_016810.1	10488	3548075	3548105	-	2027.55	10892.9	0	2	3230.62	12.8507	3.19125	4.02684	2.82652e-05	0.0191856	3UTR	3548045	3548095	-	SL1344_3331	mdh_3UTR	21
NC_016810.1	10488	3548075	3548105	-	2027.55	10892.9	0	2	3230.62	12.8507	3.19125	4.02684	2.82652e-05	0.0191856	CDS	3548096	3549034	-	SL1344_3331	mdh	10
NC_016810.1	9067	3111101	3111132	-	6165.2	6690.71	3.175	8	3216.77	10.3074	2.79857	3.68309	0.00011521	0.0191856	CDS	3111011	3112723	-	SL1344_2926	cysI	32
NC_016810.1	3641	1252615	1252649	+	6896.84	5957.31	6.35	6	3216.63	10.0201	2.78162	3.60227	0.000157722	0.0191856	CDS	1252079	1252618	+	SL1344_1149	SL1344_1149	4
NC_016810.1	3641	1252615	1252649	+	6896.84	5957.31	6.35	6	3216.63	10.0201	2.78162	3.60227	0.000157722	0.0191856	sRNA	1252605	1252674	+	ncRNA0205	STnc850	35
NC_016810.1	3641	1252615	1252649	+	6896.84	5957.31	6.35	6	3216.63	10.0201	2.78162	3.60227	0.000157722	0.0191856	3UTR	1252619	1252682	+	SL1344_1149	SL1344_1149_3UTR	31
NC_016810.1	9904	3382999	3383078	-	3605.04	9209.93	6.35	43	3216.08	8.43878	2.77374	3.04238	0.00117357	0.0252458	3UTR	3382992	3383263	-	SL1344_3173	rfaE_3UTR	80
NC_016810.1	9904	3382999	3383078	-	3605.04	9209.93	6.35	43	3216.08	8.43878	2.77374	3.04238	0.00117357	0.0252458	sRNA	3382993	3383144	-	ncRNA0076	SibD	80
NC_016810.1	4583	1466238	1466260	+	4516.47	8086.51	4.23333	11	3154.55	9.78745	2.7827	3.51725	0.000218021	0.0191856	intergenic	NA	NA	NA	NA	NA	NA
NC_016810.1	8442	2806488	2806523	-	6272.63	6203.19	2.11667	9	3121.73	10.4558	2.82099	3.70643	0.000105102	0.0191856	CDS	2805960	2806940	-	SL1344_2622	rluD	36
NC_016810.1	2542	899248	899292	+	6048.73	6327.19	56.0917	7	3109.75	8.27553	2.80333	2.95203	0.00157845	0.0271459	CDS	898795	899310	+	SL1344_0808	ompX	45
NC_016810.1	1877	669696	669769	+	5248.11	7047.88	4.23333	3	3075.81	10.7345	2.811	3.81874	6.70677e-05	0.0191856	sRNA	669616	669786	+	ncRNA0137	STnc70	74
NC_016810.1	10750	3613009	3613101	-	5259.42	7010.78	6.35	6	3070.64	9.94195	2.78284	3.5726	0.00017673	0.0191856	3UTR	3612996	3613055	-	SL1344_3398	rpsQ_3UTR	47
NC_016810.1	10750	3613009	3613101	-	5259.42	7010.78	6.35	6	3070.64	9.94195	2.78284	3.5726	0.00017673	0.0191856	CDS	3613056	3613310	-	SL1344_3398	rpsQ	46
NC_016810.1	2093	737911	737957	-	5827.09	6372.76	7.40833	11	3054.57	9.39793	2.77184	3.3905	0.000348829	0.0203218	tRNA	737863	737934	-	NA	NA	24
NC_016810.1	4117	1371519	1371567	+	5918.68	6177.76	3.175	13	3028.15	9.86233	2.80202	3.51973	0.000215995	0.0191856	CDS	1371095	1371529	+	SL1344_1268	infC	11
NC_016810.1	10102	3435495	3435613	-	6429.81	5463.43	179.917	19	3023.04	6.65937	2.79412	2.38335	0.00857793	0.0423564	3UTR	3435469	3435914	-	SL1344_3220	SL1344_3220_3UTR	119
NC_016810.1	10102	3435495	3435613	-	6429.81	5463.43	179.917	19	3023.04	6.65937	2.79412	2.38335	0.00857793	0.0423564	sRNA	3435508	3435882	-	ncRNA0058	RnpB	106
NC_016810.1	5118	1647929	1647976	-	4418.09	7556.6	3.175	1	2994.72	11.6193	2.88949	4.02123	2.89479e-05	0.0191856	CDS	1647836	1648066	-	SL1344_1530A	SL1344_1530A	48
NC_016810.1	11168	3710953	3711011	+	4718.89	6883.6	4.23333	7	2903.43	10.0313	2.78798	3.59805	0.000160307	0.0191856	CDS	3710052	3711560	+	SL1344_3493	glpD	59
NC_016810.1	8229	2728676	2728711	+	929.53	10626.9	1.05833	3	2890.13	10.8281	2.91624	3.71302	0.000102399	0.0191856	intergenic	NA	NA	NA	NA	NA	NA
NC_016810.1	4199	1407311	1407346	+	6938.68	4573.17	4.23333	5	2880.27	10.2565	2.79697	3.667	0.000122708	0.0191856	3UTR	1407107	1407381	+	SL1344_1301	SL1344_1301_3UTR	36
NC_016810.1	4199	1407311	1407346	+	6938.68	4573.17	4.23333	5	2880.27	10.2565	2.79697	3.667	0.000122708	0.0191856	sRNA	1407278	1407375	+	ncRNA0064	RydB	36
NC_016810.1	4607	1473503	1473553	+	2210.74	9268.22	4.23333	7	2872.55	9.7043	2.79828	3.46795	0.000262218	0.0194431	3UTR	1473424	1473523	+	SL1344_1372	sodC_3UTR	21
NC_016810.1	5972	1909053	1909117	-	4303.88	7069.07	1.05833	63	2859.25	9.291	2.96661	3.13186	0.000868522	0.02407	3UTR	1909039	1909130	-	SL1344_1783	SL1344_1783_3UTR	65
NC_016810.1	6916	2328526	2328574	+	6840.3	4348.49	105.833	104	2849.65	5.69999	2.75076	2.07215	0.0191257	0.0560337	3UTR	2328397	2328594	+	SL1344_2205	yejM_3UTR	49
NC_016810.1	6916	2328526	2328574	+	6840.3	4348.49	105.833	104	2849.65	5.69999	2.75076	2.07215	0.0191257	0.0560337	tRNA	2328470	2328543	+	NA	NA	18
NC_016810.1	3980	1325551	1325592	-	5787.51	5405.14	7.40833	107	2826.76	7.62054	2.82749	2.69516	0.00351772	0.0331007	5UTR	1325466	1325565	-	SL1344_1224A	SL1344_1224A_5UTR	15
NC_016810.1	3980	1325551	1325592	-	5787.51	5405.14	7.40833	107	2826.76	7.62054	2.82749	2.69516	0.00351772	0.0331007	CDS	1325546	1326541	-	SL1344_1225	gapA	42
NC_016810.1	8531	2828118	2828145	-	7404.58	3885.34	2.11667	7	2824.76	10.4173	2.83456	3.6751	0.00011888	0.0191856	5UTR	2828077	2828145	-	SL1344_2649	rps16_5UTR	28
NC_016810.1	8531	2828118	2828145	-	7404.58	3885.34	2.11667	7	2824.76	10.4173	2.83456	3.6751	0.00011888	0.0191856	3UTR	2828088	2828389	-	SL1344_2650	ffh_3UTR	28
NC_016810.1	8531	2828118	2828145	-	7404.58	3885.34	2.11667	7	2824.76	10.4173	2.83456	3.6751	0.00011888	0.0191856	sRNA	2828093	2828145	-	ncRNA0102	rpsP-leader	28
NC_016810.1	11984	4019337	4019391	-	2710.56	8566.62	1.05833	4	2820.56	11.1874	2.87408	3.89253	4.96027e-05	0.0191856	sRNA	4019328	4019404	-	ncRNA0044	IstR-1	55
NC_016810.1	11984	4019337	4019391	-	2710.56	8566.62	1.05833	4	2820.56	11.1874	2.87408	3.89253	4.96027e-05	0.0191856	sRNA	4019328	4019458	-	ncRNA0045	IstR-2	55
NC_016810.1	14239	4797969	4798017	+	5967.31	5215.43	6.35	2	2797.77	10.5969	2.82082	3.75667	8.60961e-05	0.0191856	sRNA	4797969	4798032	+	ncRNA0090	SymR	49
NC_016810.1	1363	471845	471872	+	4306.14	6865.59	2.11667	6	2794.96	10.5663	2.81647	3.75162	8.78465e-05	0.0191856	CDS	471511	472488	+	SL1344_0413	SL1344_0413	28
NC_016810.1	790	259125	259148	+	3496.48	7617.01	4.23333	7	2781.18	9.89002	2.78942	3.54555	0.000195898	0.0191856	sRNA	259068	259166	+	ncRNA0209	STnc920	24
NC_016810.1	10070	3418162	3418193	-	4870.42	6138.54	1.05833	5	2753.75	11.171	2.88222	3.87583	5.31306e-05	0.0191856	intergenic	NA	NA	NA	NA	NA	NA
NC_016810.1	5887	1893058	1893100	-	4154.61	6842.27	2.11667	5	2751	10.6734	2.8196	3.78543	7.67225e-05	0.0191856	3UTR	1893034	1893114	-	SL1344_1766	cspC_3UTR	43
NC_016810.1	10580	3588114	3588169	-	5782.99	3930.91	871.008	312	2724.23	3.19309	2.75161	1.16044	0.122934	0.191834	rRNA	3588043	3588164	-	NA	NA	51
NC_016810.1	12228	4100679	4100719	-	2495.71	8308.02	2.11667	10	2703.96	9.94423	2.80828	3.54104	0.00019928	0.0191856	CDS	4100663	4101478	-	SL1344_3838	atpB	41
NC_016810.1	14460	4875888	4875941	-	4534.57	6157.62	8.46667	63	2690.91	7.82968	2.78761	2.80875	0.00248675	0.0304861	3UTR	4875883	4875949	-	SL1344_4525	arcA_3UTR	54
NC_016810.1	5769	1857868	1857883	+	4475.76	2385.68	1520.82	2329	2677.82	0.796026	2.75864	0.288557	0.38646	0.41889	CDS	1856662	1858395	+	SL1344_1729	cvrA	16
NC_016810.1	8035	2672521	2672567	-	5553.43	4956.83	3.175	4	2629.36	10.5224	2.80908	3.74585	8.98911e-05	0.0191856	sRNA	2672472	2672567	-	ncRNA0279	STnc2070	47
NC_016810.1	12786	4288453	4288513	+	1722.23	8571.91	42.3333	3	2584.87	8.37129	2.91433	2.87246	0.00203646	0.0288602	CDS	4287977	4288597	+	SL1344_4004	sodA	61
NC_016810.1	10792	3618798	3618845	-	3286.15	7026.68	3.175	5	2580.25	10.238	2.80479	3.65017	0.000131033	0.0191856	3UTR	3618756	3618855	-	SL1344_3410	bfr_3UTR	48
NC_016810.1	3735	1275617	1275642	-	5309.18	4947.29	3.175	6	2566.41	10.192	2.80252	3.63673	0.000138062	0.0191856	CDS	1275542	1276216	-	SL1344_1169	phoP	26
NC_016810.1	12865	4311669	4311711	-	2803.29	7443.19	7.40833	7	2565.22	9.30931	2.78778	3.33933	0.000419903	0.0206949	3UTR	4311603	4311702	-	SL1344_4030	tpiA_3UTR	34
NC_016810.1	12865	4311669	4311711	-	2803.29	7443.19	7.40833	7	2565.22	9.30931	2.78778	3.33933	0.000419903	0.0206949	sRNA	4311608	4311707	-	ncRNA0526	RUF_107c.58	39
NC_016810.1	12865	4311669	4311711	-	2803.29	7443.19	7.40833	7	2565.22	9.30931	2.78778	3.33933	0.000419903	0.0206949	CDS	4311703	4312470	-	SL1344_4030	tpiA	9
NC_016810.1	7405	2449080	2449120	+	4570.75	5620.28	4.23333	3	2549.57	10.4718	2.81065	3.72575	9.73658e-05	0.0191856	sRNA	2449088	2449184	+	ncRNA0252	STnc1560	33
NC_016810.1	6383	2079917	2079983	-	5222.1	2950.57	984.25	1023	2544.98	1.96789	2.75119	0.715288	0.237216	0.269334	tRNA	2079891	2079977	-	NA	NA	61
NC_016810.1	13108	4381489	4381545	+	5157.65	4452.35	330.2	231	2542.8	4.11694	2.7483	1.498	0.0670671	0.118374	tRNA	4381461	4381542	+	NA	NA	54
NC_016810.1	2552	903131	903178	-	5019.69	5133.82	6.35	2	2540.46	10.4586	2.82332	3.70435	0.000105965	0.0191856	3UTR	903106	903157	-	SL1344_0812	ybiS_3UTR	27
NC_016810.1	2552	903131	903178	-	5019.69	5133.82	6.35	2	2540.46	10.4586	2.82332	3.70435	0.000105965	0.0191856	CDS	903158	904078	-	SL1344_0812	ybiS	21
NC_016810.1	3929	1317453	1317507	+	1681.52	8453.21	1.05833	3	2534.7	11.0647	2.8935	3.82398	6.56571e-05	0.0191856	intergenic	NA	NA	NA	NA	NA	NA
NC_016810.1	1275	457565	457612	-	4225.85	5854.51	5.29167	9	2523.66	9.49236	2.77997	3.41456	0.000319431	0.0201162	CDS	457559	458161	-	SL1344_0397	SL1344_0397	48
NC_016810.1	7415	2456078	2456104	-	3178.72	6858.17	4.23333	4	2511.28	10.1482	2.80641	3.61609	0.000149545	0.0191856	3UTR	2456024	2456123	-	SL1344_2315	SL1344_2315_3UTR	27
NC_016810.1	1079	368296	368349	+	3879.83	4641	750.358	753	2506.05	2.49704	2.74771	0.908774	0.181735	0.214535	tRNA	368274	368346	+	NA	NA	51
NC_016810.1	7165	2393456	2393484	+	2896.02	7095.57	4.23333	6	2500.45	9.8151	2.79475	3.51198	0.000222389	0.0191856	CDS	2392511	2393464	+	SL1344_2256	SL1344_2256	9
NC_016810.1	7165	2393456	2393484	+	2896.02	7095.57	4.23333	6	2500.45	9.8151	2.79475	3.51198	0.000222389	0.0191856	3UTR	2393465	2393564	+	SL1344_2256	SL1344_2256_3UTR	20
NC_016810.1	12731	4258860	4258890	+	4358.16	5558.81	4.23333	9	2482.55	9.63573	2.78656	3.45793	0.000272171	0.0194431	CDS	4258780	4259652	+	SL1344_3973	rbn	31
NC_016810.1	13644	4587131	4587180	-	6667.28	3193.27	4.23333	42	2476.7	8.40828	2.84887	2.95145	0.00158144	0.0271459	3UTR	4587115	4587350	-	SL1344_4259	yjdC_3UTR	50
NC_016810.1	13644	4587131	4587180	-	6667.28	3193.27	4.23333	42	2476.7	8.40828	2.84887	2.95145	0.00158144	0.0271459	tRNA	4587163	4587235	-	NA	NA	18
NC_016810.1	8036	2672545	2672568	-	5323.88	4544.56	3.175	4	2468.9	10.4291	2.80953	3.71207	0.000102788	0.0191856	sRNA	2672472	2672567	-	ncRNA0279	STnc2070	23
NC_016810.1	6583	2176606	2176659	-	4448.63	5421.04	3.175	2	2468.71	10.9235	2.83691	3.85048	5.89432e-05	0.0191856	3UTR	2176563	2176671	-	SL1344_2075	galF_3UTR	54
NC_016810.1	3324	1131635	1131670	+	6064.56	3565.27	94.1917	138	2465.51	5.34972	2.75774	1.93989	0.0261965	0.06355	tRNA	1131644	1131728	+	NA	NA	27
NC_016810.1	10275	3482496	3482557	-	3519.1	3760.28	1559.98	1006	2461.34	1.53796	2.75003	0.559251	0.287995	0.319506	3UTR	3482411	3482556	-	SL1344_3264	secG_3UTR	61
NC_016810.1	10275	3482496	3482557	-	3519.1	3760.28	1559.98	1006	2461.34	1.53796	2.75003	0.559251	0.287995	0.319506	tRNA	3482460	3482543	-	NA	NA	48
NC_016810.1	12921	4318904	4318944	+	4133.13	5643.6	3.175	5	2446.23	10.2423	2.80322	3.65378	0.000129203	0.0191856	3UTR	4318793	4319020	+	SL1344_4037	SL1344_4037_3UTR	41
NC_016810.1	10231	3472643	3472680	-	2844	6833.79	2.11667	1	2420.23	11.5346	2.91104	3.96236	3.71068e-05	0.0191856	5UTR	3472599	3472701	-	SL1344_3256	rpsO_5UTR	38
NC_016810.1	5295	1713036	1713075	+	6635.62	3032.18	5.29167	3	2419.02	10.138	2.80433	3.61511	0.000150112	0.0191856	CDS	1712130	1713077	+	SL1344_1592	SL1344_1592	40
NC_016810.1	8233	2728805	2728857	+	2275.2	7385.96	0	8	2417.29	11.6957	3.18491	3.67223	0.00012022	0.0191856	intergenic	NA	NA	NA	NA	NA	NA
NC_016810.1	10579	3588028	3588135	-	4975.58	4045.38	372.533	227	2405.12	3.94744	2.74886	1.43603	0.075497	0.129796	rRNA	3588043	3588164	-	NA	NA	93
NC_016810.1	13111	4381652	4381682	+	3372.09	5583.19	406.4	203	2391.17	3.91698	2.76289	1.41771	0.0781377	0.133516	tRNA	4381662	4381733	+	NA	NA	21
NC_016810.1	6708	2244295	2244309	-	3093.91	2768.28	1327.15	2357	2386.58	0.726597	2.75236	0.263991	0.395893	0.428203	CDS	2244074	2244757	-	SL1344_2128	stcB	15
NC_016810.1	12448	4163351	4163378	+	4141.04	5276.9	49.7417	52	2379.92	6.5222	2.75194	2.37004	0.00889318	0.0428456	sRNA	4163192	4163399	+	ncRNA0018	GlmZ	28
NC_016810.1	9516	3250207	3250239	-	2443.69	7043.64	2.11667	10	2374.86	9.80728	2.80889	3.49152	0.000240144	0.0192639	3UTR	3250177	3250230	-	SL1344_3044	fba_3UTR	24
NC_016810.1	9516	3250207	3250239	-	2443.69	7043.64	2.11667	10	2374.86	9.80728	2.80889	3.49152	0.000240144	0.0192639	CDS	3250231	3251310	-	SL1344_3044	fba	9
NC_016810.1	8612	2896886	2896946	+	1298.18	8084.39	0	4	2346.64	11.7947	3.16888	3.72202	9.88165e-05	0.0191856	CDS	2896802	2897353	+	SL1344_2719	SL1344_2719	61
NC_016810.1	12585	4200866	4200896	+	2227.71	7115.71	2.11667	3	2337.13	10.6321	2.84344	3.73918	9.23119e-05	0.0191856	CDS	4200203	4201843	+	SL1344_3926	aarF	31
NC_016810.1	3922	1317132	1317180	+	3170.8	6142.78	4.23333	6	2330.95	9.77548	2.79265	3.50043	0.000232258	0.0192639	intergenic	NA	NA	NA	NA	NA	NA
NC_016810.1	13409	4481094	4481117	+	3831.2	5411.5	0	36	2319.67	10.7744	3.22508	3.34081	0.000417666	0.0206949	CDS	4480540	4481148	+	SL1344_4174	lexA	24
NC_016810.1	13409	4481094	4481117	+	3831.2	5411.5	0	36	2319.67	10.7744	3.22508	3.34081	0.000417666	0.0206949	sRNA	4481095	4481209	+	ncRNA0489	StyR-377	23
NC_016810.1	1886	670576	670641	+	3056.59	6198.95	4.23333	3	2315.69	10.2504	2.81785	3.63766	0.000137564	0.0191856	intergenic	NA	NA	NA	NA	NA	NA
NC_016810.1	9149	3124534	3124567	-	6703.47	2517.1	6.35	7	2308.48	9.26579	2.79107	3.31979	0.00045042	0.0209224	CDS	3124343	3126577	-	SL1344_2937	relA	34
NC_016810.1	13143	4385548	4385603	+	5734.36	3385.1	69.85	10	2299.83	7.37556	2.77792	2.65507	0.00396459	0.0336118	CDS	4384868	4385572	+	SL1344_4089	rplA	25
NC_016810.1	11426	3788626	3788690	-	1086.71	8109.83	0	2	2299.64	12.2	3.18814	3.82669	6.49384e-05	0.0191856	CDS	3787489	3788760	-	SL1344_3560	SL1344_3560	65
NC_016810.1	13783	4614209	4614239	-	4531.17	4553.03	4.23333	61	2287.36	8.11769	2.83262	2.86579	0.00207985	0.0288953	CDS	4614219	4615295	-	SL1344_4286	yjeQ	21
NC_016810.1	5336	1731549	1731583	-	1275.56	7831.09	2.11667	0	2277.19	12.423	3.27883	3.78886	7.56707e-05	0.0191856	CDS	1731357	1732322	-	SL1344_1611	SL1344_1611	35
NC_016810.1	2111	742135	742160	-	6385.71	2654.88	7.40833	4	2263	9.56415	2.78998	3.42804	0.000303982	0.0199665	CDS	741103	742323	-	SL1344_0664	nagC	26
NC_016810.1	4529	1455806	1455837	+	3983.86	5050.1	1.05833	0	2258.75	13.3366	3.29238	4.05075	2.55269e-05	0.0191856	CDS	1455596	1456243	+	SL1344_1353	yscR	32
NC_016810.1	6490	2145585	2145648	-	3962.37	5068.11	1.05833	3	2258.64	11.2736	2.8876	3.90415	4.72776e-05	0.0191856	CDS	2145186	2146100	-	SL1344_2046	SL1344_2046	64
NC_016810.1	3399	1170539	1170579	+	1421.43	7562.96	0	9	2248.35	11.2488	3.16486	3.55428	0.000189509	0.0191856	sRNA	1170291	1170591	+	ncRNA0189	STnc670	41
NC_016810.1	3399	1170539	1170579	+	1421.43	7562.96	0	9	2248.35	11.2488	3.16486	3.55428	0.000189509	0.0191856	5UTR	1170379	1170637	+	SL1344_1064	phoH_5UTR	41
NC_016810.1	1896	676804	676886	-	5226.63	3656.42	5.29167	2	2222.58	10.3835	2.8214	3.68028	0.000116491	0.0191856	3UTR	676796	676859	-	SL1344_0602	SL1344_0602_3UTR	56
NC_016810.1	1896	676804	676886	-	5226.63	3656.42	5.29167	2	2222.58	10.3835	2.8214	3.68028	0.000116491	0.0191856	CDS	676860	677288	-	SL1344_0602	SL1344_0602	27
NC_016810.1	828	265425	265466	+	1930.3	6812.59	2.11667	1	2186.5	11.2481	2.91979	3.85236	5.84916e-05	0.0191856	CDS	265401	266426	+	SL1344_0227	lpxD	42
NC_016810.1	8493	2815226	2815273	-	4358.16	4373.92	3.175	5	2185.06	10.0949	2.80468	3.5993	0.000159537	0.0191856	3UTR	2815208	2815381	-	SL1344_2631	int_3UTR	48
NC_016810.1	2	230	310	+	3969.16	4459.77	161.925	112	2175.71	4.96533	2.75167	1.80448	0.0355781	0.0742041	CDS	169	255	+	SL1344_0001	thrL	26
NC_016810.1	8798	2993203	2993246	-	5304.65	2878.5	363.008	155	2175.29	4.04203	2.74916	1.47028	0.0707433	0.123337	tRNA	2993134	2993223	-	NA	NA	21
NC_016810.1	1560	528713	528746	-	3425.24	5246.16	2.11667	4	2169.38	10.5061	2.82587	3.71782	0.000100474	0.0191856	3UTR	528687	528734	-	SL1344_0468	acrB_3UTR	22
NC_016810.1	1560	528713	528746	-	3425.24	5246.16	2.11667	4	2169.38	10.5061	2.82587	3.71782	0.000100474	0.0191856	CDS	528735	531884	-	SL1344_0468	acrB	12
NC_016810.1	9311	3191601	3191639	-	3534.93	5126.4	8.46667	7	2169.2	9.11051	2.77885	3.27852	0.000521763	0.0216559	sRNA	3191584	3191670	-	ncRNA0051	OmrA	39
NC_016810.1	4225	1416245	1416288	-	3218.3	5309.75	63.5	61	2163.14	6.05349	2.75416	2.19794	0.0139765	0.0498163	5UTR	1416149	1416248	-	SL1344_1310	lppB_5UTR	4
NC_016810.1	4225	1416245	1416288	-	3218.3	5309.75	63.5	61	2163.14	6.05349	2.75416	2.19794	0.0139765	0.0498163	CDS	1416231	1416467	-	SL1344_1311	lppA	44
NC_016810.1	7586	2503727	2503750	-	2582.78	6054.82	2.11667	9	2162.18	9.81258	2.81091	3.4909	0.000240702	0.0192639	3UTR	2503671	2503770	-	SL1344_2363	pgtE_3UTR	24
NC_016810.1	7586	2503727	2503750	-	2582.78	6054.82	2.11667	9	2162.18	9.81258	2.81091	3.4909	0.000240702	0.0192639	sRNA	2503724	2503803	-	ncRNA0339	STnc3750	24
NC_016810.1	6363	2070927	2070979	-	300.797	8336.63	1.05833	3	2160.37	9.8642	2.94796	3.34611	0.000409765	0.0206949	CDS	2070185	2071393	-	SL1344_1965	SL1344_1965	53
NC_016810.1	7407	2449170	2449197	-	3295.19	5280.08	2.11667	7	2146.1	10.0697	2.81551	3.57652	0.000174101	0.0191856	sRNA	2449087	2449281	-	ncRNA0338	STnc3730	28
NC_016810.1	4875	1550884	1550924	-	2510.41	6002.88	3.175	5	2130.37	9.93087	2.80649	3.53854	0.000201171	0.0191856	intergenic	NA	NA	NA	NA	NA	NA
NC_016810.1	1632	545278	545321	+	6024.98	2457.75	5.29167	11	2124.76	8.97003	2.80131	3.20208	0.000682191	0.023049	CDS	543414	545288	+	SL1344_0480	htpG	11
NC_016810.1	1632	545278	545321	+	6024.98	2457.75	5.29167	11	2124.76	8.97003	2.80131	3.20208	0.000682191	0.023049	3UTR	545289	545388	+	SL1344_0480	htpG_3UTR	33
NC_016810.1	3425	1183664	1183691	+	1014.34	7418.82	1.05833	5	2109.8	10.2359	2.87806	3.55652	0.000187897	0.0191856	CDS	1183596	1184126	+	SL1344_1075	SL1344_1075	28
NC_016810.1	6298	2029175	2029237	-	3331.38	4955.77	8.46667	6	2075.4	9.15357	2.7835	3.28851	0.000503605	0.0214553	3UTR	2029149	2029187	-	SL1344_1916	SL1344_1916_3UTR	13
NC_016810.1	6298	2029175	2029237	-	3331.38	4955.77	8.46667	6	2075.4	9.15357	2.7835	3.28851	0.000503605	0.0214553	CDS	2029188	2029406	-	SL1344_1916	SL1344_1916	50
NC_016810.1	5122	1648172	1648193	-	2779.54	5450.71	1.05833	4	2058.83	10.864	2.87627	3.77713	7.93236e-05	0.0191856	CDS	1648099	1648497	-	SL1344_1531	ugtL	22
NC_016810.1	6160	1961892	1961945	+	4027.96	4182.09	3.175	2	2053.81	10.6657	2.83631	3.76043	8.48121e-05	0.0191856	CDS	1960164	1961897	+	SL1344_1844	argS	6
NC_016810.1	6160	1961892	1961945	+	4027.96	4182.09	3.175	2	2053.81	10.6657	2.83631	3.76043	8.48121e-05	0.0191856	3UTR	1961898	1961962	+	SL1344_1844	argS_3UTR	48
NC_016810.1	3979	1325508	1325539	-	2776.15	5408.32	2.11667	5	2047.9	10.2153	2.82058	3.6217	0.000146338	0.0191856	5UTR	1325466	1325565	-	SL1344_1224A	SL1344_1224A_5UTR	32
NC_016810.1	3979	1325508	1325539	-	2776.15	5408.32	2.11667	5	2047.9	10.2153	2.82058	3.6217	0.000146338	0.0191856	3UTR	1325488	1325545	-	SL1344_1225	gapA_3UTR	32
NC_016810.1	5629	1809604	1809667	+	4439.58	3652.18	50.8	6	2037.14	7.83748	2.79997	2.79913	0.00256205	0.0305761	intergenic	NA	NA	NA	NA	NA	NA
NC_016810.1	3314	1130556	1130605	-	2261.63	5868.29	1.05833	4	2033.74	10.7774	2.87472	3.74903	8.8759e-05	0.0191856	3UTR	1130538	1130589	-	SL1344_1025	SL1344_1025_3UTR	34
NC_016810.1	3314	1130556	1130605	-	2261.63	5868.29	1.05833	4	2033.74	10.7774	2.87472	3.74903	8.8759e-05	0.0191856	CDS	1130590	1131168	-	SL1344_1025	SL1344_1025	16
NC_016810.1	12316	4130379	4130427	+	2932.2	5176.22	2.11667	13	2030.88	9.51311	2.81411	3.38051	0.000361756	0.0206949	5UTR	4130247	4130517	+	SL1344_3861	ilvG_5UTR	49
NC_016810.1	7472	2476292	2476327	-	1356.98	6732.05	5.29167	26	2030.08	8.00945	2.77296	2.88841	0.00193598	0.0287575	CDS	2475070	2476338	-	SL1344_2334	folC	36
NC_016810.1	10582	3588249	3588288	-	3465.95	4642.06	3.175	4	2028.8	10.1366	2.80945	3.60803	0.000154263	0.0191856	tRNA	3588205	3588277	-	NA	NA	29
NC_016810.1	11529	3829693	3829729	+	3351.73	4697.17	3.175	1	2013.27	11.0812	2.88753	3.8376	6.21203e-05	0.0191856	sRNA	3829661	3829727	+	ncRNA0056	RdlD	35
NC_016810.1	3924	1317230	1317253	-	3347.21	4686.57	2.11667	5	2010.23	10.2424	2.82119	3.63051	0.000141431	0.0191856	3UTR	1317224	1317271	-	SL1344_1219	SL1344_1219_3UTR	24
NC_016810.1	5598	1802513	1802560	+	5449.4	2510.74	6.35	6	1993.12	9.22709	2.7882	3.30934	0.000467588	0.0210725	CDS	1799981	1802659	+	SL1344_1680	adh	48
NC_016810.1	14196	4779987	4780015	+	1707.53	6229.69	0	2	1984.8	12.3164	3.19883	3.85028	5.89905e-05	0.0191856	3UTR	4779949	4780045	+	SL1344_4434	SL1344_4434_3UTR	29
NC_016810.1	5595	1802259	1802293	+	5753.59	2076.21	4.23333	3	1959.26	9.92442	2.81482	3.52578	0.000211122	0.0191856	CDS	1799981	1802659	+	SL1344_1680	adh	35
NC_016810.1	9857	3370785	3370816	+	3879.83	3944.69	1.05833	5	1957.64	10.6826	2.88873	3.69802	0.000108644	0.0191856	3UTR	3370747	3370846	+	SL1344_3160	tolC_3UTR	32
NC_016810.1	2812	981502	981538	+	3565.46	4206.47	2.11667	26	1950.01	8.98504	2.8379	3.16609	0.000772507	0.0235537	CDS	979235	981511	+	SL1344_0884	clpA	10
NC_016810.1	2812	981502	981538	+	3565.46	4206.47	2.11667	26	1950.01	8.98504	2.8379	3.16609	0.000772507	0.0235537	3UTR	981512	981567	+	SL1344_0884	clpA_3UTR	27
NC_016810.1	4341	1441548	1441585	+	2782.94	4898.54	3.175	6	1922.66	9.72376	2.80053	3.47211	0.000258189	0.0194431	CDS	1441373	1441846	+	SL1344_1333	sscA	38
NC_016810.1	7566	2499685	2499721	-	5231.15	2449.27	3.175	4	1921.9	9.96839	2.81746	3.53808	0.000201525	0.0191856	CDS	2499456	2499740	-	SL1344_2359	SL1344_2359	37
NC_016810.1	9279	3179452	3179486	-	3887.74	3759.22	3.175	3	1913.28	10.2745	2.81836	3.64557	0.000133401	0.0191856	3UTR	3179423	3179478	-	SL1344_2979	thyA_3UTR	27
NC_016810.1	9279	3179452	3179486	-	3887.74	3759.22	3.175	3	1913.28	10.2745	2.81836	3.64557	0.000133401	0.0191856	CDS	3179479	3180273	-	SL1344_2979	thyA	8
NC_016810.1	3082	1044936	1044973	-	2647.24	4916.56	3.175	2	1892.24	10.4756	2.84337	3.68423	0.000114699	0.0191856	3UTR	1044910	1044972	-	SL1344_0935	aspC_3UTR	37
NC_016810.1	5369	1746926	1746958	-	2984.22	4532.9	7.40833	4	1882.13	9.39518	2.79819	3.35759	0.000393119	0.0206949	3UTR	1746910	1747009	-	SL1344_1628	SL1344_1628_3UTR	33
NC_016810.1	8426	2804645	2804693	-	5923.21	1579.15	2.11667	8	1878.12	9.49932	2.86061	3.32074	0.000448899	0.0209224	CDS	2802529	2805102	-	SL1344_2620	clpB	49
NC_016810.1	3081	1044885	1044932	+	4132	3361.78	4.23333	4	1875.5	9.82282	2.80111	3.50676	0.000226799	0.0191856	CDS	1044264	1044911	+	SL1344_0934	SL1344_0934	27
NC_016810.1	3081	1044885	1044932	+	4132	3361.78	4.23333	4	1875.5	9.82282	2.80111	3.50676	0.000226799	0.0191856	3UTR	1044912	1044956	+	SL1344_0934	SL1344_0934_3UTR	21
NC_016810.1	11902	3984688	3984735	-	5516.11	1925.71	0	4	1861.46	11.9421	3.23691	3.68934	0.000112419	0.0191856	CDS	3982856	3985582	-	SL1344_3728	mgtB	48
NC_016810.1	7504	2482193	2482225	-	5166.69	2239.42	2.11667	4	1853.06	10.1757	2.84067	3.58215	0.000170391	0.0191856	3UTR	2482209	2482308	-	SL1344_2341	SL1344_2341_3UTR	17
NC_016810.1	7391	2446832	2446889	+	4119.56	3272.76	8.46667	9	1852.45	8.7161	2.77391	3.14217	0.000838498	0.0240619	CDS	2445655	2446857	+	SL1344_2306	ackA	26
NC_016810.1	7391	2446832	2446889	+	4119.56	3272.76	8.46667	9	1852.45	8.7161	2.77391	3.14217	0.000838498	0.0240619	5UTR	2446834	2446933	+	SL1344_2307	pta_5UTR	56
NC_016810.1	7391	2446832	2446889	+	4119.56	3272.76	8.46667	9	1852.45	8.7161	2.77391	3.14217	0.000838498	0.0240619	3UTR	2446858	2446898	+	SL1344_2306	ackA_3UTR	32
NC_016810.1	10901	3633355	3633398	-	2468.57	4880.52	4.23333	3	1839.08	9.92387	2.81828	3.52125	0.000214756	0.0191856	sRNA	3633247	3633424	-	ncRNA0255	STnc1590	44
NC_016810.1	2660	944314	944354	-	3059.98	4287.02	4.23333	3	1838.56	9.98659	2.8132	3.5499	0.000192688	0.0191856	3UTR	944235	944334	-	SL1344_0848	grxA_3UTR	21
NC_016810.1	2660	944314	944354	-	3059.98	4287.02	4.23333	3	1838.56	9.98659	2.8132	3.5499	0.000192688	0.0191856	CDS	944335	944598	-	SL1344_0848	grxA	20
NC_016810.1	1161	427418	427457	+	2157.59	5135.94	1.05833	5	1824.9	10.4749	2.8705	3.64916	0.000131552	0.0191856	CDS	424651	427587	+	SL1344_0368	SL1344_0368	40
NC_016810.1	9583	3261202	3261245	-	3041.89	4220.25	1.05833	2	1816.3	11.2592	2.90369	3.87756	5.27545e-05	0.0191856	5UTR	3261160	3261240	-	SL1344_3054	speB_5UTR	39
NC_016810.1	9583	3261202	3261245	-	3041.89	4220.25	1.05833	2	1816.3	11.2592	2.90369	3.87756	5.27545e-05	0.0191856	3UTR	3261178	3261363	-	SL1344_3055	SL1344_3055_3UTR	44
NC_016810.1	9583	3261202	3261245	-	3041.89	4220.25	1.05833	2	1816.3	11.2592	2.90369	3.87756	5.27545e-05	0.0191856	sRNA	3261186	3261273	-	ncRNA0196	STnc750	44
NC_016810.1	8692	2950344	2950423	-	3185.51	4048.56	3.175	6	1810.81	9.6812	2.80135	3.4559	0.000274228	0.0194431	CDS	2949378	2950430	-	SL1344_2763	SL1344_2763	80
NC_016810.1	10391	3507582	3507621	+	2706.04	4520.18	3.175	3	1808.1	10.1463	2.82167	3.59584	0.000161671	0.0191856	intergenic	NA	NA	NA	NA	NA	NA
NC_016810.1	7675	2527850	2527887	-	2322.69	4883.7	2.11667	5	1803.38	10.0141	2.82127	3.54949	0.000192992	0.0191856	3UTR	2527821	2527878	-	SL1344_2381	gltX_3UTR	29
NC_016810.1	7675	2527850	2527887	-	2322.69	4883.7	2.11667	5	1803.38	10.0141	2.82127	3.54949	0.000192992	0.0191856	CDS	2527879	2529294	-	SL1344_2381	gltX	9
NC_016810.1	11469	3806552	3806587	-	1956.31	5157.14	2.11667	51	1791.64	8.21233	2.83123	2.90062	0.00186211	0.0284641	CDS	3805739	3807799	-	SL1344_3575	SL1344_3575	36
NC_016810.1	139	46034	46086	+	2853.05	4258.4	1.05833	4	1779.13	10.6966	2.88147	3.71219	0.000102735	0.0191856	3UTR	46028	46094	+	SL1344_0039	SL1344_0039_3UTR	53
NC_016810.1	697	240458	240497	+	2213	4842.37	5.29167	4	1766.17	9.47229	2.80593	3.37581	0.000367998	0.0206949	CDS	240160	240504	+	SL1344_0205	SL1344_0205	40
NC_016810.1	13570	4553956	4553976	+	1766.33	5247.22	0	1	1753.64	12.7382	3.2493	3.92028	4.42236e-05	0.0191856	intergenic	NA	NA	NA	NA	NA	NA
NC_016810.1	9022	3095486	3095527	-	1992.5	4970.61	1.05833	7	1742.79	10.1392	2.8664	3.53726	0.000202149	0.0191856	CDS	3094911	3095516	-	SL1344_2912	cysC	31
NC_016810.1	9022	3095486	3095527	-	1992.5	4970.61	1.05833	7	1742.79	10.1392	2.8664	3.53726	0.000202149	0.0191856	CDS	3095503	3096942	-	SL1344_2913	cysN	25
NC_016810.1	11872	3982942	3983005	-	5198.36	1603.52	1.05833	9	1702.98	9.77151	2.90894	3.35913	0.000390936	0.0206949	CDS	3982856	3985582	-	SL1344_3728	mgtB	64
NC_016810.1	5603	1804343	1804363	+	1993.63	4775.6	4.23333	6	1694.86	9.26005	2.79599	3.3119	0.000463325	0.0210072	CDS	1804136	1804549	+	SL1344_1682	hns	21
NC_016810.1	11115	3688205	3688259	+	4622.77	2130.26	1.05833	3	1689.27	10.7355	2.8938	3.70981	0.000103707	0.0191856	CDS	3687989	3688225	+	SL1344_3474	SL1344_3474	21
NC_016810.1	11610	3869917	3869933	+	3568.85	3148.76	1.05833	1	1679.92	11.6699	2.95691	3.94666	3.96244e-05	0.0191856	CDS	3869467	3870645	+	SL1344_3627	xylR	17
NC_016810.1	10674	3607318	3607356	-	2242.41	4426.91	5.29167	7	1670.4	9.01699	2.78682	3.23559	0.000606966	0.0221753	3UTR	3607289	3607360	-	SL1344_3386	rpmJ_3UTR	39
NC_016810.1	8241	2729627	2729670	-	2145.16	4487.33	1.05833	3	1659.13	10.7568	2.88535	3.72808	9.64704e-05	0.0191856	sRNA	2729634	2729701	-	ncRNA0238	STnc1380	37
NC_016810.1	8702	2951320	2951393	+	3152.71	3423.25	2.11667	1	1644.77	11.1236	2.90298	3.83178	6.36096e-05	0.0191856	CDS	2950949	2951878	+	SL1344_2764	virK	74
NC_016810.1	12863	4311595	4311664	-	1271.04	5185.75	0	61	1629.45	9.58919	3.21075	2.98658	0.00141057	0.0262904	3UTR	4311603	4311702	-	SL1344_4030	tpiA_3UTR	62
NC_016810.1	12863	4311595	4311664	-	1271.04	5185.75	0	61	1629.45	9.58919	3.21075	2.98658	0.00141057	0.0262904	sRNA	4311608	4311707	-	ncRNA0526	RUF_107c.58	57
NC_016810.1	81	12474	12518	+	5806.73	658.155	6.35	6	1619.31	8.30693	2.82651	2.93894	0.00164671	0.0275142	CDS	11593	13509	+	SL1344_0012	dnaK	45
NC_016810.1	8042	2672924	2672946	+	2505.89	3943.63	3.175	4	1614.17	9.78565	2.81112	3.48105	0.000249727	0.019266	sRNA	2672651	2672945	+	ncRNA0067	RyfA	22
NC_016810.1	2595	925078	925101	+	2977.44	3448.69	1.05833	5	1608.05	10.3977	2.8862	3.60255	0.000157555	0.0191856	intergenic	NA	NA	NA	NA	NA	NA
NC_016810.1	3873	1307109	1307143	+	2781.8	3614.02	6.35	4	1601.54	9.29441	2.79695	3.32306	0.000445182	0.0209224	CDS	1306706	1307251	+	SL1344_1204	aroQ	35
NC_016810.1	4821	1533108	1533120	+	2237.88	1845.17	1114.42	1199	1599.12	0.813911	2.7499	0.295979	0.383623	0.416096	intergenic	NA	NA	NA	NA	NA	NA
NC_016810.1	8988	3089233	3089268	-	1442.92	4947.29	1.05833	3	1598.57	10.5559	2.88874	3.65415	0.000129016	0.0191856	5UTR	3089048	3089613	-	SL1344_2903	rpoS_5UTR	36
NC_016810.1	8988	3089233	3089268	-	1442.92	4947.29	1.05833	3	1598.57	10.5559	2.88874	3.65415	0.000129016	0.0191856	CDS	3089110	3090243	-	SL1344_2904	nlpD	36
NC_016810.1	4582	1466157	1466225	+	2993.27	3334.23	2.11667	4	1583.4	10.0783	2.82807	3.56368	0.000182846	0.0191856	intergenic	NA	NA	NA	NA	NA	NA
NC_016810.1	993	335081	335099	+	3992.91	2289.24	1.05833	37	1580.05	8.79743	2.93279	2.99968	0.0013513	0.0261143	CDS	332521	336123	+	SL1344_0286	SL1344_0286	19
NC_016810.1	11049	3681055	3681102	-	3211.51	3074.57	4.23333	1	1572.83	10.5337	2.89103	3.64357	0.000134444	0.0191856	5UTR	3681015	3681175	-	SL1344_3468	envZ_5UTR	48
NC_016810.1	2281	811911	811960	+	5119.2	1135.08	2.11667	6	1565.6	9.36892	2.86317	3.27222	0.000533537	0.0216881	CDS	811928	812209	+	SL1344_0725	SL1344_0725	33
NC_016810.1	12928	4319337	4319387	-	4222.46	1965.99	3.175	5	1549.16	9.49068	2.81666	3.36949	0.000376543	0.0206949	CDS	4319014	4319499	-	SL1344_4038	menG	51
NC_016810.1	4626	1477158	1477210	+	2029.81	4155.6	2.11667	2	1547.38	10.4634	2.85964	3.65898	0.000126609	0.0191856	CDS	1476732	1477172	+	SL1344_1376	slyA	15
NC_016810.1	4626	1477158	1477210	+	2029.81	4155.6	2.11667	2	1547.38	10.4634	2.85964	3.65898	0.000126609	0.0191856	3UTR	1477173	1477272	+	SL1344_1376	slyA_3UTR	38
NC_016810.1	838	266424	266496	+	3307.63	2859.42	8.46667	8	1545.88	8.54559	2.77552	3.07892	0.00103877	0.0249022	CDS	265401	266426	+	SL1344_0227	lpxD	3
NC_016810.1	3477	1203749	1203800	-	4003.08	2121.78	43.3917	1	1542.31	8.68782	2.94485	2.95017	0.00158799	0.0271581	CDS	1203793	1204050	-	SL1344_1098	SL1344_1098	8
NC_016810.1	7429	2459779	2459836	+	2481.01	3553.61	114.3	3	1537.98	7.28281	2.90077	2.51065	0.00602543	0.0380484	CDS	2458902	2459795	+	SL1344_2319	SL1344_2319	17
NC_016810.1	7429	2459779	2459836	+	2481.01	3553.61	114.3	3	1537.98	7.28281	2.90077	2.51065	0.00602543	0.0380484	sRNA	2459769	2459846	+	ncRNA0394	SLnc1015	58
NC_016810.1	7429	2459779	2459836	+	2481.01	3553.61	114.3	3	1537.98	7.28281	2.90077	2.51065	0.00602543	0.0380484	3UTR	2459796	2459895	+	SL1344_2319	SL1344_2319_3UTR	41
NC_016810.1	3139	1062760	1062803	-	2073.91	4012.52	2.11667	49	1534.39	8.09864	2.84138	2.85024	0.00218428	0.029411	sRNA	1062745	1062806	-	ncRNA0220	STnc1080	44
NC_016810.1	1864	665534	665580	+	4847.8	1274.98	4.23333	6	1533.25	8.94066	2.81782	3.1729	0.000754624	0.0233454	CDS	664379	665539	+	SL1344_0591	SL1344_0591	6
NC_016810.1	1864	665534	665580	+	4847.8	1274.98	4.23333	6	1533.25	8.94066	2.81782	3.1729	0.000754624	0.0233454	3UTR	665540	665639	+	SL1344_0591	SL1344_0591_3UTR	41
NC_016810.1	2914	1011147	1011198	+	2632.54	3468.83	2.11667	5	1527.12	9.85127	2.82276	3.48994	0.000241568	0.0192639	CDS	1010628	1011587	+	SL1344_0909	sopD2	52
NC_016810.1	7890	2608035	2608056	+	3598.25	2449.27	4.23333	6	1514.44	9.19941	2.79735	3.28861	0.000503419	0.0214553	intergenic	NA	NA	NA	NA	NA	NA
NC_016810.1	11190	3720209	3720261	-	2332.87	3630.98	1.05833	2	1491.73	10.9618	2.90456	3.77399	8.03301e-05	0.0191856	3UTR	3720183	3720233	-	SL1344_3501	glgP_3UTR	25
NC_016810.1	11190	3720209	3720261	-	2332.87	3630.98	1.05833	2	1491.73	10.9618	2.90456	3.77399	8.03301e-05	0.0191856	CDS	3720234	3722681	-	SL1344_3501	glgP	28
NC_016810.1	13281	4403995	4404054	-	1964.23	3956.35	3.175	2	1481.44	10.103	2.84593	3.55	0.000192618	0.0191856	sRNA	4403810	4404049	-	ncRNA0244	STnc1460	55
NC_016810.1	4295	1437452	1437475	+	2373.58	3538.78	3.175	2	1479.38	10.1612	2.84127	3.5763	0.000174247	0.0191856	CDS	1437254	1438747	+	SL1344_1328	spiA	24
NC_016810.1	5395	1749781	1749802	+	2579.39	3329.99	1.05833	2	1478.11	10.9679	2.90479	3.77578	7.97525e-05	0.0191856	3UTR	1749778	1749877	+	SL1344_1631	fabI_3UTR	22
NC_016810.1	7738	2544805	2544866	+	2666.46	3198.57	2.11667	2	1467.29	10.471	2.85507	3.66752	0.000122458	0.0191856	CDS	2544376	2544885	+	SL1344_2396	crr	62
NC_016810.1	11908	3985037	3985088	-	4900.95	918.874	5.29167	3	1457.03	9.0638	2.81988	3.21425	0.000653919	0.0229138	CDS	3982856	3985582	-	SL1344_3728	mgtB	52
NC_016810.1	1657	555494	555573	+	2708.3	2920.89	58.2083	97	1446.1	5.22594	2.75439	1.89731	0.0288934	0.0665249	sRNA	555494	555573	+	ncRNA0003	ChiX	80
NC_016810.1	12301	4126900	4126945	+	2590.7	2386.74	459.317	339	1443.94	2.65573	2.75072	0.965467	0.167155	0.203359	tRNA	4126828	4126901	+	NA	NA	2
NC_016810.1	12301	4126900	4126945	+	2590.7	2386.74	459.317	339	1443.94	2.65573	2.75072	0.965467	0.167155	0.203359	tRNA	4126913	4126985	+	NA	NA	33
NC_016810.1	6858	2311964	2312007	+	3411.67	2349.65	1.05833	3	1441.34	10.5961	2.88796	3.66906	0.000121724	0.0191856	3UTR	2311947	2312030	+	SL1344_2191	SL1344_2191_3UTR	44
NC_016810.1	5607	1804548	1804575	+	1911.08	3820.69	0	3	1433.69	11.7697	3.19545	3.68327	0.000115131	0.0191856	CDS	1804136	1804549	+	SL1344_1682	hns	2
NC_016810.1	5607	1804548	1804575	+	1911.08	3820.69	0	3	1433.69	11.7697	3.19545	3.68327	0.000115131	0.0191856	3UTR	1804550	1804602	+	SL1344_1682	hns_3UTR	26
NC_016810.1	8034	2672490	2672520	-	2272.94	3401	0	3	1419.23	11.8358	3.20816	3.68927	0.00011245	0.0191856	sRNA	2672472	2672567	-	ncRNA0279	STnc2070	31
NC_016810.1	3542	1232337	1232369	+	2870.01	2743.9	3.175	47	1416.02	7.81112	2.84254	2.74794	0.00299856	0.0315619	CDS	1232295	1233374	+	SL1344_1129	plsX	33
NC_016810.1	5963	1907911	1907960	+	910.306	4736.39	0	4	1412.67	11.1531	3.17379	3.51412	0.000220608	0.0191856	CDS	1907697	1907936	+	SL1344_1780	SL1344_1780	26
NC_016810.1	11178	3711540	3711574	+	1890.72	3741.2	1.05833	2	1408.75	10.837	2.90575	3.72951	9.59252e-05	0.0191856	CDS	3710052	3711560	+	SL1344_3493	glpD	21
NC_016810.1	11178	3711540	3711574	+	1890.72	3741.2	1.05833	2	1408.75	10.837	2.90575	3.72951	9.59252e-05	0.0191856	3UTR	3711561	3711660	+	SL1344_3493	glpD_3UTR	14
NC_016810.1	377	142879	142953	+	2041.12	3572.69	1.05833	3	1404.47	10.5515	2.88682	3.65505	0.000128564	0.0191856	CDS	141729	143495	+	SL1344_0122	ftsI	75
NC_016810.1	377	142879	142953	+	2041.12	3572.69	1.05833	3	1404.47	10.5515	2.88682	3.65505	0.000128564	0.0191856	sRNA	142801	142976	+	ncRNA0168	STnc475	75
NC_016810.1	4494	1452967	1453007	+	1251.81	4346.37	0	1	1399.79	12.3567	3.24704	3.80554	7.07469e-05	0.0191856	CDS	1452543	1453844	+	SL1344_1349	ssaN	41
NC_016810.1	9449	3232812	3232856	-	2971.78	2604.01	2.11667	6	1395.98	9.59088	2.8258	3.39404	0.000344352	0.0202465	intergenic	NA	NA	NA	NA	NA	NA
NC_016810.1	14349	4837403	4837428	+	1007.56	4571.05	0	2	1395.15	11.7157	3.19722	3.66435	0.000123984	0.0191856	3UTR	4837080	4837433	+	SL1344_4489	osmY_3UTR	26
NC_016810.1	2574	918696	918722	+	2205.09	3354.37	6.35	3	1392.2	9.27441	2.81214	3.29799	0.000486895	0.0213833	CDS	917362	919233	+	SL1344_0824	SL1344_0824	27
NC_016810.1	14201	4780610	4780642	+	2189.26	3356.49	8.46667	4	1389.55	8.8567	2.80029	3.16278	0.00078134	0.0235882	CDS	4780153	4780614	+	SL1344_4435	SL1344_4435	5
NC_016810.1	14201	4780610	4780642	+	2189.26	3356.49	8.46667	4	1389.55	8.8567	2.80029	3.16278	0.00078134	0.0235882	3UTR	4780615	4780714	+	SL1344_4435	SL1344_4435_3UTR	28
NC_016810.1	4328	1441049	1441094	+	3007.97	2531.94	3.175	7	1387.52	9.18493	2.80568	3.2737	0.000530755	0.0216559	CDS	1440786	1441376	+	SL1344_1332	sseB	46
NC_016810.1	528	180791	180822	+	1617.07	3870.5	1.05833	61	1387.41	8.18162	2.95036	2.77309	0.00277636	0.0309068	CDS	178922	180811	+	SL1344_0153	aceF	21
NC_016810.1	528	180791	180822	+	1617.07	3870.5	1.05833	61	1387.41	8.18162	2.95036	2.77309	0.00277636	0.0309068	3UTR	180812	180851	+	SL1344_0153	aceF_3UTR	11
NC_016810.1	7216	2409020	2409044	-	3441.07	2096.35	1.05833	4	1385.62	10.2965	2.88389	3.57036	0.000178246	0.0191856	3UTR	2408934	2409033	-	SL1344_2273	pmrD_3UTR	14
NC_016810.1	7216	2409020	2409044	-	3441.07	2096.35	1.05833	4	1385.62	10.2965	2.88389	3.57036	0.000178246	0.0191856	CDS	2409034	2409291	-	SL1344_2273	pmrD	11
NC_016810.1	4738	1497598	1497629	-	1440.66	4092.01	1.05833	4	1384.43	10.195	2.8766	3.54412	0.000196962	0.0191856	5UTR	1497562	1497624	-	SL1344_1396	SL1344_1396_5UTR	27
NC_016810.1	4738	1497598	1497629	-	1440.66	4092.01	1.05833	4	1384.43	10.195	2.8766	3.54412	0.000196962	0.0191856	3UTR	1497573	1497663	-	SL1344_1397	manA_3UTR	32
NC_016810.1	12439	4162491	4162531	+	2730.92	2348.59	348.192	109	1384.17	3.70007	2.76155	1.33985	0.0901466	0.151892	tRNA	4162453	4162526	+	NA	NA	36
NC_016810.1	2178	766257	766287	-	1610.28	3901.24	0	3	1378.63	11.65	3.19263	3.64904	0.000131613	0.0191856	CDS	765750	766427	-	SL1344_0684	kdpE	31
NC_016810.1	7855	2600684	2600721	-	2817.99	2676.07	1.05833	5	1375.03	10.1697	2.87357	3.53904	0.00020079	0.0191856	3UTR	2600666	2600707	-	SL1344_2451	nlpB_3UTR	24
NC_016810.1	7855	2600684	2600721	-	2817.99	2676.07	1.05833	5	1375.03	10.1697	2.87357	3.53904	0.00020079	0.0191856	CDS	2600708	2601742	-	SL1344_2451	nlpB	14
NC_016810.1	11111	3687999	3688041	+	3532.67	1875.9	1.05833	62	1367.91	8.18732	2.96141	2.76467	0.00284898	0.0310364	CDS	3687989	3688225	+	SL1344_3474	SL1344_3474	43
NC_016810.1	5755	1853667	1853709	-	1865.84	3584.35	3.175	1	1363.59	10.4565	2.89476	3.61223	0.000151788	0.0191856	3UTR	1853598	1853697	-	SL1344_1725	SL1344_1725_3UTR	31
NC_016810.1	5755	1853667	1853709	-	1865.84	3584.35	3.175	1	1363.59	10.4565	2.89476	3.61223	0.000151788	0.0191856	CDS	1853698	1853952	-	SL1344_1725	SL1344_1725	12
NC_016810.1	7167	2393525	2393550	+	2694.73	2733.3	1.05833	3	1358.02	10.5441	2.89295	3.64477	0.000133815	0.0191856	3UTR	2393465	2393564	+	SL1344_2256	SL1344_2256_3UTR	26
NC_016810.1	449	161470	161525	+	2418.81	2966.47	8.46667	2	1348.94	9.3194	2.83033	3.29268	0.000496179	0.0214226	3UTR	161399	161544	+	SL1344_0136	secA_3UTR	56
NC_016810.1	449	161470	161525	+	2418.81	2966.47	8.46667	2	1348.94	9.3194	2.83033	3.29268	0.000496179	0.0214226	sRNA	161417	161558	+	ncRNA0134	STnc40	56
NC_016810.1	449	161470	161525	+	2418.81	2966.47	8.46667	2	1348.94	9.3194	2.83033	3.29268	0.000496179	0.0214226	5UTR	161417	161549	+	SL1344_0137	mutT_5UTR	56
NC_016810.1	7341	2437743	2437783	+	3931.84	1393.68	0	57	1345.63	9.44858	3.29198	2.87018	0.00205118	0.0288764	sRNA	2437665	2437808	+	ncRNA0251	STnc1550	41
NC_016810.1	1077	368200	368229	-	1874.89	3476.25	2.11667	4	1339.31	9.77676	2.82854	3.45646	0.000273658	0.0194431	intergenic	NA	NA	NA	NA	NA	NA
NC_016810.1	7547	2495336	2495388	-	2421.07	2849.89	55.0333	3	1332.25	7.64063	2.8571	2.67426	0.0037447	0.0333275	CDS	2495127	2495612	-	SL1344_2356	SL1344_2356	53
NC_016810.1	12842	4305367	4305396	-	2346.44	2973.89	3.175	1	1331.13	10.4965	2.88814	3.63436	0.000139337	0.0191856	intergenic	NA	NA	NA	NA	NA	NA
NC_016810.1	7683	2529628	2529686	+	3168.54	2067.73	70.9083	3	1327.55	7.42092	2.84188	2.61127	0.00451032	0.0348338	tRNA	2529674	2529746	+	NA	NA	13
NC_016810.1	13227	4395529	4395607	+	1540.17	3711.53	1.05833	33	1321.44	8.57189	2.91994	2.93564	0.00166428	0.0275649	CDS	4391344	4395567	+	SL1344_4093	rpoC	39
NC_016810.1	7473	2476387	2476423	-	2317.04	2926.19	1.05833	1	1311.32	11.3056	2.95879	3.82104	6.6445e-05	0.0191856	5UTR	2476339	2476438	-	SL1344_2334	folC_5UTR	37
NC_016810.1	7473	2476387	2476423	-	2317.04	2926.19	1.05833	1	1311.32	11.3056	2.95879	3.82104	6.6445e-05	0.0191856	3UTR	2476359	2476405	-	SL1344_2335	accD_3UTR	19
NC_016810.1	7473	2476387	2476423	-	2317.04	2926.19	1.05833	1	1311.32	11.3056	2.95879	3.82104	6.6445e-05	0.0191856	CDS	2476406	2477320	-	SL1344_2335	accD	18
NC_016810.1	9126	3120183	3120219	-	3074.69	2118.6	0	3	1299.07	11.8314	3.24654	3.64433	0.000134045	0.0191856	5UTR	3120126	3120617	-	SL1344_2931	eno_5UTR	37
NC_016810.1	9126	3120183	3120219	-	3074.69	2118.6	0	3	1299.07	11.8314	3.24654	3.64433	0.000134045	0.0191856	CDS	3120208	3121845	-	SL1344_2932	pyrG	12
NC_016810.1	6284	2025642	2025686	-	1687.18	3482.61	1.05833	4	1293.71	10.1824	2.87817	3.5378	0.000201736	0.0191856	3UTR	2025557	2025656	-	SL1344_1912	dsrB_3UTR	15
NC_016810.1	6284	2025642	2025686	-	1687.18	3482.61	1.05833	4	1293.71	10.1824	2.87817	3.5378	0.000201736	0.0191856	CDS	2025657	2025851	-	SL1344_1912	dsrB	30
NC_016810.1	6549	2157029	2157051	-	2592.96	2557.37	0	2	1288.08	12.0316	3.23381	3.72056	9.93919e-05	0.0191856	3UTR	2157023	2157075	-	SL1344_2058	gnd_3UTR	23
NC_016810.1	10980	3657659	3657702	-	2142.89	2999.32	1.05833	8	1287.82	9.70761	2.88873	3.36052	0.000388984	0.0206949	3UTR	3657634	3657765	-	SL1344_3448	trpS_3UTR	44
NC_016810.1	10643	3605360	3605424	-	2279.72	2865.78	0	2	1286.88	11.9983	3.22141	3.72454	9.78366e-05	0.0191856	CDS	3604783	3605772	-	SL1344_3382	pez	65
NC_016810.1	10643	3605360	3605424	-	2279.72	2865.78	0	2	1286.88	11.9983	3.22141	3.72454	9.78366e-05	0.0191856	sRNA	3604974	3605468	-	ncRNA0261	STnc1675	65
NC_016810.1	7986	2653920	2653954	-	2172.3	2944.21	4.23333	6	1281.68	8.97071	2.79401	3.2107	0.000662069	0.0229138	5UTR	2653862	2653927	-	SL1344_2484	hisS_5UTR	8
NC_016810.1	770	256109	256163	+	3092.78	2004.14	0	5	1275.48	11.4128	3.23169	3.53154	0.000206576	0.0191856	CDS	255276	256127	+	SL1344_0218	tsf	19
NC_016810.1	770	256109	256163	+	3092.78	2004.14	0	5	1275.48	11.4128	3.23169	3.53154	0.000206576	0.0191856	3UTR	256128	256170	+	SL1344_0218	tsf_3UTR	36
NC_016810.1	6178	1978671	1978709	-	3697.76	1378.84	2.11667	3	1270.43	9.79848	2.85024	3.43777	0.000293259	0.0198442	5UTR	1978522	1978737	-	SL1344_1858	motA_5UTR	39
NC_016810.1	6178	1978671	1978709	-	3697.76	1378.84	2.11667	3	1270.43	9.79848	2.85024	3.43777	0.000293259	0.0198442	3UTR	1978638	1978702	-	SL1344_1859	flhC_3UTR	32
NC_016810.1	6178	1978671	1978709	-	3697.76	1378.84	2.11667	3	1270.43	9.79848	2.85024	3.43777	0.000293259	0.0198442	CDS	1978703	1979281	-	SL1344_1859	flhC	7
NC_016810.1	935	295810	295852	-	545.053	4483.09	0	0	1257.03	13.1664	3.56428	3.69398	0.000110386	0.0191856	3UTR	295784	295883	-	SL1344_0251	yafC_3UTR	43
NC_016810.1	12360	4146767	4146814	+	1830.79	3169.95	8.46667	3	1253.05	8.88591	2.81706	3.15432	0.000804359	0.0237417	3UTR	4146711	4146810	+	SL1344_3875	trxA_3UTR	44
NC_016810.1	6501	2147206	2147254	+	2917.5	2077.27	2.11667	2	1249.72	10.2246	2.8562	3.57978	0.000171939	0.0191856	5UTR	2147230	2147329	+	SL1344_2048	hisG_5UTR	25
NC_016810.1	10622	3603106	3603130	-	2092.01	2857.3	0	2	1237.83	11.9281	3.21987	3.70452	0.000105895	0.0191856	3UTR	3603020	3603119	-	SL1344_3378	SL1344_3378_3UTR	14
NC_016810.1	10622	3603106	3603130	-	2092.01	2857.3	0	2	1237.83	11.9281	3.21987	3.70452	0.000105895	0.0191856	CDS	3603120	3603389	-	SL1344_3378	SL1344_3378	11
NC_016810.1	8796	2993092	2993151	-	2490.05	2353.88	50.8	28	1230.68	6.00385	2.7593	2.17586	0.0147829	0.0508222	tRNA	2993054	2993127	-	NA	NA	36
NC_016810.1	8796	2993092	2993151	-	2490.05	2353.88	50.8	28	1230.68	6.00385	2.7593	2.17586	0.0147829	0.0508222	tRNA	2993134	2993223	-	NA	NA	18
NC_016810.1	8693	2950436	2950467	-	1770.86	3129.68	2.11667	2	1226.16	10.1604	2.85913	3.55367	0.000189949	0.0191856	5UTR	2950431	2950709	-	SL1344_2763	SL1344_2763_5UTR	32
NC_016810.1	2895	1006219	1006247	+	2762.58	2127.08	1.05833	3	1223.43	10.3741	2.88755	3.59269	0.00016364	0.0191856	CDS	1006175	1007323	+	SL1344_0905	ycaD	29
NC_016810.1	5255	1703436	1703459	+	4361.55	474.804	3.175	9	1212.13	8.04613	2.87891	2.79485	0.00259619	0.0305761	intergenic	NA	NA	NA	NA	NA	NA
NC_016810.1	13319	4435184	4435232	+	2371.32	2404.76	51.8583	2	1207.48	7.81721	2.87487	2.71916	0.00327244	0.0324002	CDS	4433653	4435209	+	SL1344_4124	yjbB	26
NC_016810.1	13319	4435184	4435232	+	2371.32	2404.76	51.8583	2	1207.48	7.81721	2.87487	2.71916	0.00327244	0.0324002	3UTR	4435210	4435309	+	SL1344_4124	yjbB_3UTR	23
NC_016810.1	10900	3633296	3633348	-	2736.57	2045.47	3.175	3	1197.06	9.58228	2.82135	3.39635	0.000341459	0.0202328	sRNA	3633247	3633424	-	ncRNA0255	STnc1590	53
NC_016810.1	13135	4384287	4384329	+	2365.66	2410.06	4.23333	3	1195.74	9.3866	2.81279	3.33711	0.000423271	0.0206949	3UTR	4384279	4384359	+	SL1344_4087	nusG_3UTR	43
NC_016810.1	5109	1647429	1647476	-	1664.56	3101.07	3.175	3	1192.95	9.52405	2.82521	3.3711	0.000374347	0.0206949	CDS	1646807	1647577	-	SL1344_1530	pcgL	48
NC_016810.1	13631	4584357	4584412	-	870.727	3894.88	1.05833	0	1191.67	12.2383	3.35431	3.64854	0.000131866	0.0191856	CDS	4584169	4584921	-	SL1344_4255	phoN	56
NC_016810.1	4547	1457017	1457047	+	848.111	3906.54	1.05833	2	1189.43	10.3096	2.91982	3.5309	0.000207072	0.0191856	CDS	1456507	1457286	+	SL1344_1355	ssaT	31
NC_016810.1	10074	3418283	3418331	-	2655.15	2085.75	4.23333	1	1186.53	10.122	2.88826	3.50454	0.000228696	0.0191856	intergenic	NA	NA	NA	NA	NA	NA
NC_016810.1	6374	2073544	2073574	+	2583.91	2133.44	1.05833	2	1180.1	10.6391	2.90492	3.66244	0.000124912	0.0191856	CDS	2073535	2074125	+	SL1344_1968	SL1344_1968	31
NC_016810.1	3829	1291748	1291779	+	2469.7	2238.36	2.11667	2	1178.04	10.1582	2.85588	3.55694	0.000187598	0.0191856	intergenic	NA	NA	NA	NA	NA	NA
NC_016810.1	10073	3418243	3418274	-	2445.95	2261.68	2.11667	1	1177.69	10.6447	2.90763	3.66096	0.000125636	0.0191856	intergenic	NA	NA	NA	NA	NA	NA
NC_016810.1	3453	1194387	1194415	+	2251.45	2393.1	2.11667	54	1175.17	7.70711	2.87314	2.68247	0.00365399	0.0332399	CDS	1194087	1196630	+	SL1344_1088	mdoH	29
NC_016810.1	9662	3288155	3288206	-	1948.39	2740.72	1.05833	2	1173.04	10.6268	2.906	3.65685	0.000127666	0.0191856	5UTR	3288139	3288182	-	SL1344_3082	SL1344_3082_5UTR	28
NC_016810.1	9662	3288155	3288206	-	1948.39	2740.72	1.05833	2	1173.04	10.6268	2.906	3.65685	0.000127666	0.0191856	CDS	3288188	3288514	-	SL1344_3083	SL1344_3083	19
NC_016810.1	3367	1151125	1151140	+	2900.54	1760.38	2.11667	2	1166.26	10.1011	2.85768	3.53471	0.000204112	0.0191856	CDS	1150358	1151734	+	SL1344_1046	hpaX	16
NC_016810.1	2539	899088	899127	+	1994.76	2664.42	3.175	2	1166.09	9.83198	2.84139	3.46027	0.000269818	0.0194431	CDS	898795	899310	+	SL1344_0808	ompX	40
NC_016810.1	2708	963194	963222	+	2542.07	2111.18	2.11667	4	1164.84	9.62778	2.83227	3.39932	0.000337768	0.0202116	intergenic	NA	NA	NA	NA	NA	NA
NC_016810.1	10273	3482428	3482473	-	1909.95	2577.51	155.575	1	1161.01	7.34812	2.99515	2.45334	0.00707685	0.0402609	3UTR	3482411	3482556	-	SL1344_3264	secG_3UTR	46
NC_016810.1	10273	3482428	3482473	-	1909.95	2577.51	155.575	1	1161.01	7.34812	2.99515	2.45334	0.00707685	0.0402609	tRNA	3482460	3482543	-	NA	NA	14
NC_016810.1	11086	3686553	3686575	+	2239.01	2399.46	1.05833	0	1159.88	12.372	3.28708	3.76384	8.36625e-05	0.0191856	CDS	3685658	3687976	+	SL1344_3473	feoB	23
NC_016810.1	12663	4231595	4231655	+	2563.56	2048.65	2.11667	0	1153.58	11.8509	3.2271	3.67231	0.000120183	0.0191856	sRNA	4231595	4231838	+	ncRNA0008	CsrC	61
NC_016810.1	12867	4311771	4311833	-	1693.96	2886.98	1.05833	1	1145.75	11.0707	2.96169	3.73796	9.27598e-05	0.0191856	CDS	4311703	4312470	-	SL1344_4030	tpiA	63
NC_016810.1	13825	4625459	4625496	+	1978.93	2577.51	0	2	1139.61	11.8171	3.22146	3.66824	0.000122114	0.0191856	CDS	4625156	4625464	+	SL1344_4295	hfQ	6
NC_016810.1	1753	601930	601999	-	2046.77	2502.26	1.05833	4	1138.52	10.0677	2.88715	3.48708	0.000244165	0.0192639	CDS	601976	602188	-	SL1344_0534	SL1344_0534	24
NC_016810.1	3962	1321785	1321825	+	1194.14	3331.05	1.05833	2	1132.06	10.4297	2.91066	3.58326	0.000169663	0.0191856	CDS	1321042	1321788	+	SL1344_1221	SL1344_1221	4
NC_016810.1	3962	1321785	1321825	+	1194.14	3331.05	1.05833	2	1132.06	10.4297	2.91066	3.58326	0.000169663	0.0191856	3UTR	1321789	1321851	+	SL1344_1221	SL1344_1221_3UTR	37
NC_016810.1	6456	2133051	2133078	+	2235.62	2288.18	0	2	1131.45	11.8409	3.23577	3.65939	0.00012641	0.0191856	sRNA	2133038	2133100	+	ncRNA0258	STnc1650	28
NC_016810.1	4337	1441407	1441469	+	1722.23	2786.3	1.05833	5	1128.65	9.85898	2.88129	3.42172	0.00031113	0.0200238	CDS	1441373	1441846	+	SL1344_1333	sscA	63
NC_016810.1	7710	2541094	2541148	+	1736.93	2772.52	3.175	0	1128.16	11.6461	3.25613	3.57667	0.000173999	0.0191856	CDS	2540947	2541918	+	SL1344_2393	cysK	55
NC_016810.1	3310	1130122	1130156	-	1824	2644.28	0	3	1117.82	11.499	3.21155	3.58052	0.000171458	0.0191856	3UTR	1130074	1130173	-	SL1344_1024	SL1344_1024_3UTR	35
NC_016810.1	10870	3627632	3627659	-	1680.39	2723.77	2.11667	0	1101.57	11.8468	3.26356	3.63002	0.000141699	0.0191856	3UTR	3627606	3627796	-	SL1344_3422	slyD_3UTR	28
NC_016810.1	2216	795346	795373	-	1522.08	2875.32	1.05833	3	1100.36	10.1853	2.88802	3.52676	0.000210339	0.0191856	3UTR	795312	795364	-	SL1344_0712	gltA_3UTR	19
NC_016810.1	2216	795346	795373	-	1522.08	2875.32	1.05833	3	1100.36	10.1853	2.88802	3.52676	0.000210339	0.0191856	CDS	795365	796648	-	SL1344_0712	gltA	9
NC_016810.1	782	257734	257775	+	2360.01	2029.58	2.11667	4	1098.93	9.54608	2.8323	3.37044	0.000375246	0.0206949	3UTR	257702	257816	+	SL1344_0220	frr_3UTR	42
NC_016810.1	782	257734	257775	+	2360.01	2029.58	2.11667	4	1098.93	9.54608	2.8323	3.37044	0.000375246	0.0206949	sRNA	257717	257816	+	ncRNA0109	sRNA1	42
NC_016810.1	782	257734	257775	+	2360.01	2029.58	2.11667	4	1098.93	9.54608	2.8323	3.37044	0.000375246	0.0206949	5UTR	257742	257841	+	SL1344_0221	dxr_5UTR	34
NC_016810.1	4374	1443431	1443478	+	1492.68	2899.7	1.05833	0	1098.36	12.2715	3.31706	3.69952	0.000108004	0.0191856	CDS	1443319	1443906	+	SL1344_1335	sseD	48
NC_016810.1	3214	1097921	1097970	+	1471.19	2891.22	24.3417	4	1097.69	7.68735	2.8317	2.71475	0.0033163	0.0325213	intergenic	NA	NA	NA	NA	NA	NA
NC_016810.1	946	299882	299924	-	2378.1	1953.27	0	0	1082.84	13.4759	3.55762	3.78788	7.59684e-05	0.0191856	3UTR	299855	299913	-	SL1344_0255	mltD_3UTR	32
NC_016810.1	946	299882	299924	-	2378.1	1953.27	0	0	1082.84	13.4759	3.55762	3.78788	7.59684e-05	0.0191856	CDS	299914	301281	-	SL1344_0255	mltD	11
NC_016810.1	9884	3379238	3379282	-	1959.7	2340.11	2.11667	1	1075.73	10.5044	2.90603	3.6147	0.000150345	0.0191856	5UTR	3379210	3379513	-	SL1344_3168	ribB_5UTR	45
NC_016810.1	9884	3379238	3379282	-	1959.7	2340.11	2.11667	1	1075.73	10.5044	2.90603	3.6147	0.000150345	0.0191856	sRNA	3379213	3379513	-	ncRNA0087	SroG	45
NC_016810.1	3200	1097269	1097316	+	1030.17	3255.8	8.46667	2	1074.11	8.76129	2.86152	3.06176	0.00110019	0.025145	intergenic	NA	NA	NA	NA	NA	NA
NC_016810.1	9987	3398947	3398977	+	2395.07	1831.39	0	42	1067.11	9.52247	3.2502	2.92981	0.00169586	0.027665	CDS	3397106	3398953	+	SL1344_3185	rpoD	7
NC_016810.1	9987	3398947	3398977	+	2395.07	1831.39	0	42	1067.11	9.52247	3.2502	2.92981	0.00169586	0.027665	3UTR	3398954	3399005	+	SL1344_3185	rpoD_3UTR	24
NC_016810.1	8392	2799408	2799529	-	2018.5	834.087	904.875	494	1062.87	0.956646	2.75271	0.347529	0.364097	0.396569	rRNA	2797174	2800174	-	NA	NA	122
NC_016810.1	4535	1456105	1456147	+	1523.21	2684.55	1.05833	34	1060.7	8.30055	2.93564	2.82751	0.00234555	0.0299861	CDS	1455596	1456243	+	SL1344_1353	yscR	43
NC_016810.1	7276	2428017	2428034	-	1208.84	3012.04	1.05833	3	1056.23	10.0607	2.88841	3.48312	0.000247804	0.019266	CDS	2427514	2428068	-	SL1344_2289	nuoJ	18
NC_016810.1	6382	2079886	2079911	-	999.64	1371.42	639.233	1206	1054.07	0.415271	2.75296	0.150845	0.440049	0.471499	tRNA	2079891	2079977	-	NA	NA	21
NC_016810.1	3808	1289629	1289682	+	1309.48	2870.02	0	3	1045.63	11.285	3.19596	3.53102	0.000206979	0.0191856	CDS	1289191	1289661	+	SL1344_1184	pagC	33
NC_016810.1	3808	1289629	1289682	+	1309.48	2870.02	0	3	1045.63	11.285	3.19596	3.53102	0.000206979	0.0191856	3UTR	1289662	1289761	+	SL1344_1184	pagC_3UTR	21
NC_016810.1	8364	2789462	2789499	+	1908.82	2256.38	1.05833	3	1042.31	10.1611	2.89252	3.51287	0.000221644	0.0191856	CDS	2789067	2789486	+	SL1344_2613	trxC	25
NC_016810.1	6756	2264287	2264323	-	1576.36	2584.93	0	2	1040.82	11.6407	3.21767	3.61774	0.000148596	0.0191856	intergenic	NA	NA	NA	NA	NA	NA
NC_016810.1	2318	818799	818841	+	2200.57	1940.55	3.175	5	1037.32	9.015	2.80969	3.20853	0.000667072	0.0229138	tRNA	818810	818882	+	NA	NA	32
NC_016810.1	10049	3416248	3416283	+	1288	2840.35	1.05833	4	1033.35	9.8427	2.87922	3.41853	0.000314807	0.0201162	CDS	3415899	3416561	+	SL1344_3199	SL1344_3199	36
NC_016810.1	3255	1117053	1117079	+	2702.65	1412.75	3.175	0	1029.64	11.3145	3.20332	3.53212	0.000206117	0.0191856	CDS	1116763	1117215	+	SL1344_1009	SL1344_1009	27
NC_016810.1	8040	2672860	2672906	+	1212.23	2884.86	1.05833	2	1025.04	10.3331	2.90939	3.55164	0.000191423	0.0191856	sRNA	2672651	2672945	+	ncRNA0067	RyfA	47
NC_016810.1	3764	1280046	1280063	+	1336.62	992.002	786.342	980	1023.74	0.391499	2.75493	0.142108	0.443497	0.47474	intergenic	NA	NA	NA	NA	NA	NA
NC_016810.1	10134	3456074	3456102	+	1844.36	2183.25	57.15	2	1021.69	7.49384	2.88743	2.59533	0.00472498	0.035454	CDS	3456032	3456427	+	SL1344_3238	SL1344_3238	29
NC_016810.1	11935	3986656	3986698	-	1466.67	2594.47	4.23333	1	1016.59	9.83082	2.88989	3.4018	0.000334716	0.0202116	5UTR	3986498	3986780	-	SL1344_3729	mgtC_5UTR	43
NC_016810.1	5342	1732965	1733014	+	796.094	3264.28	0	2	1015.59	11.3012	3.20108	3.53045	0.00020743	0.0191856	3UTR	1732945	1733041	+	SL1344_1612	tpx_3UTR	50
NC_016810.1	10543	3573339	3573371	+	1235.98	2818.09	0	3	1014.27	11.2279	3.1955	3.51367	0.000220984	0.0191856	CDS	3572086	3573345	+	SL1344_3353	accC	7
NC_016810.1	10543	3573339	3573371	+	1235.98	2818.09	0	3	1014.27	11.2279	3.1955	3.51367	0.000220984	0.0191856	3UTR	3573346	3573395	+	SL1344_3353	accC_3UTR	26
NC_016810.1	10543	3573339	3573371	+	1235.98	2818.09	0	3	1014.27	11.2279	3.1955	3.51367	0.000220984	0.0191856	5UTR	3573354	3573453	+	SL1344_3354	SL1344_3354_5UTR	18
NC_016810.1	6317	2039977	2040004	+	2582.78	1405.34	44.45	2	1008.64	7.61142	2.84526	2.67512	0.0037351	0.0333275	sRNA	2039988	2040056	+	ncRNA0233	STnc1280	17
NC_016810.1	7188	2402714	2402738	+	503.213	3495.32	3.175	1	1000.68	9.47376	2.9352	3.22763	0.000624091	0.0224133	CDS	2401669	2402826	+	SL1344_2266	SL1344_2266	25
NC_016810.1	12655	4230510	4230582	+	1243.9	2551.01	116.417	56	991.832	4.46298	2.77615	1.60761	0.0539599	0.0999002	3UTR	4230356	4230620	+	SL1344_3947	polA_3UTR	73
NC_016810.1	12655	4230510	4230582	+	1243.9	2551.01	116.417	56	991.832	4.46298	2.77615	1.60761	0.0539599	0.0999002	sRNA	4230504	4230612	+	ncRNA0077	Spf	73
NC_016810.1	11982	4019019	4019090	-	2269.55	1680.89	4.23333	2	989.168	9.38548	2.83071	3.31559	0.000457243	0.0209234	CDS	4019024	4019122	-	SL1344_3763	ivbL	67
NC_016810.1	7562	2499407	2499432	-	2001.54	1876.96	1.05833	65	986.14	7.74851	2.93773	2.63758	0.00417499	0.0343148	3UTR	2499400	2499455	-	SL1344_2359	SL1344_2359_3UTR	26
NC_016810.1	10738	3611903	3611957	-	2386.02	1481.64	61.3833	4	983.262	6.88552	2.82035	2.44138	0.00731573	0.040628	CDS	3611642	3612181	-	SL1344_3395	rplE	55
NC_016810.1	5553	1796435	1796471	-	1216.76	2690.91	3.175	0	977.711	11.3423	3.25364	3.48604	0.000245114	0.0192639	5UTR	1796340	1796685	-	SL1344_1676	oppB_5UTR	37
NC_016810.1	5553	1796435	1796471	-	1216.76	2690.91	3.175	0	977.711	11.3423	3.25364	3.48604	0.000245114	0.0192639	3UTR	1796414	1796460	-	SL1344_1677	oppA_3UTR	26
NC_016810.1	5553	1796435	1796471	-	1216.76	2690.91	3.175	0	977.711	11.3423	3.25364	3.48604	0.000245114	0.0192639	CDS	1796461	1798092	-	SL1344_1677	oppA	11
NC_016810.1	13291	4408303	4408348	+	1420.3	2470.47	3.175	4	974.486	9.03914	2.81501	3.21105	0.000661262	0.0229138	CDS	4408040	4408312	+	SL1344_4109	hupA	10
NC_016810.1	13291	4408303	4408348	+	1420.3	2470.47	3.175	4	974.486	9.03914	2.81501	3.21105	0.000661262	0.0229138	CDS	4408324	4409016	+	SL1344_4110	SL1344_4110	25
NC_016810.1	4557	1458586	1458645	-	1645.34	1121.3	280.458	842	972.274	1.48278	2.7752	0.534297	0.296568	0.328416	tRNA	1458589	1458662	-	NA	NA	57
NC_016810.1	6872	2316195	2316230	+	1267.64	2616.72	1.05833	2	971.856	10.2917	2.9085	3.5385	0.000201204	0.0191856	CDS	2315750	2316844	+	SL1344_2194	yejB	36
NC_016810.1	5009	1612977	1612992	-	1380.72	960.207	357.717	1177	968.912	0.827333	2.77729	0.297892	0.382893	0.415344	intergenic	NA	NA	NA	NA	NA	NA
NC_016810.1	4381	1443829	1443860	+	1760.68	1808.07	141.817	147	964.392	3.6273	2.75376	1.31722	0.093883	0.157395	CDS	1443319	1443906	+	SL1344_1335	sseD	32
NC_016810.1	5072	1643624	1643666	-	1736.93	2100.59	0	4	960.379	11.1481	3.22652	3.45515	0.000274988	0.0194431	3UTR	1643587	1643686	-	SL1344_1528	SL1344_1528_3UTR	43
NC_016810.1	11790	3943324	3943357	-	2018.5	1815.49	0	1	958.749	12.0913	3.28446	3.68137	0.000115992	0.0191856	3UTR	3943298	3943351	-	SL1344_3693	rpmG_3UTR	28
NC_016810.1	11790	3943324	3943357	-	2018.5	1815.49	0	1	958.749	12.0913	3.28446	3.68137	0.000115992	0.0191856	CDS	3943352	3943519	-	SL1344_3693	rpmG	6
NC_016810.1	10834	3622974	3623026	-	2335.13	1213.51	234.95	50	958.397	3.95635	2.763	1.4319	0.0760859	0.130718	CDS	3621040	3623154	-	SL1344_3413	fusA	53
NC_016810.1	9794	3349062	3349103	-	1488.15	2336.93	0	1	956.52	12.0322	3.26946	3.68018	0.000116535	0.0191856	sRNA	3349047	3349187	-	ncRNA0268	STnc1820	42
NC_016810.1	1055	361614	361657	+	1006.43	2815.97	3.175	0	956.393	11.224	3.25327	3.45006	0.000280232	0.0194927	intergenic	NA	NA	NA	NA	NA	NA
NC_016810.1	12336	4140436	4140465	+	1602.36	2213.99	2.11667	1	954.867	10.3166	2.90812	3.54751	0.000194448	0.0191856	sRNA	4140293	4140495	+	ncRNA0523	RUF_107c.53	30
NC_016810.1	12336	4140436	4140465	+	1602.36	2213.99	2.11667	1	954.867	10.3166	2.90812	3.54751	0.000194448	0.0191856	3UTR	4140398	4140501	+	SL1344_3869	ilvC_3UTR	30
NC_016810.1	6012	1919694	1919756	-	1379.59	2413.24	0	4	949.207	11.0293	3.2061	3.44009	0.000290759	0.0198357	CDS	1919657	1919839	-	SL1344_1797	pagM	63
NC_016810.1	3388	1162730	1162762	+	901.259	2891.22	0	1	948.37	11.8242	3.25164	3.63637	0.000138254	0.0191856	3UTR	1162694	1162785	+	SL1344_1059	SL1344_1059_3UTR	33
NC_016810.1	2918	1011617	1011670	-	1334.36	2453.51	2.11667	1	947.747	10.2543	2.91158	3.5219	0.000214233	0.0191856	3UTR	1011588	1011662	-	SL1344_0910	pflB_3UTR	46
NC_016810.1	2918	1011617	1011670	-	1334.36	2453.51	2.11667	1	947.747	10.2543	2.91158	3.5219	0.000214233	0.0191856	CDS	1011663	1013945	-	SL1344_0910	pflB	8
NC_016810.1	10556	3577954	3578018	+	2596.35	1178.53	2.11667	2	944.75	9.7319	2.86228	3.40004	0.000336874	0.0202116	CDS	3577682	3577978	+	SL1344_3358	fis	25
NC_016810.1	10556	3577954	3578018	+	2596.35	1178.53	2.11667	2	944.75	9.7319	2.86228	3.40004	0.000336874	0.0202116	5UTR	3577964	3578063	+	SL1344_3359	yhdJ_5UTR	55
NC_016810.1	10556	3577954	3578018	+	2596.35	1178.53	2.11667	2	944.75	9.7319	2.86228	3.40004	0.000336874	0.0202116	3UTR	3577979	3578048	+	SL1344_3358	fis_3UTR	40
NC_016810.1	9391	3219918	3219941	-	964.585	2808.55	1.05833	2	944.049	10.1536	2.91264	3.48606	0.000245099	0.0192639	3UTR	3219839	3219938	-	SL1344_3016	lysS_3UTR	21
NC_016810.1	9391	3219918	3219941	-	964.585	2808.55	1.05833	2	944.049	10.1536	2.91264	3.48606	0.000245099	0.0192639	CDS	3219939	3221456	-	SL1344_3016	lysS	3
NC_016810.1	6315	2039761	2039818	-	1494.94	2139.8	4.23333	137	943.992	6.18646	2.85592	2.16619	0.0151485	0.05117	intergenic	NA	NA	NA	NA	NA	NA
NC_016810.1	5234	1697851	1697898	+	1209.97	2551.01	1.05833	1	940.761	10.7393	2.96544	3.62149	0.000146453	0.0191856	CDS	1696882	1697871	+	SL1344_1577	ldhA	21
NC_016810.1	370	141429	141482	+	1913.34	1826.09	1.05833	5	936.371	9.61495	2.87616	3.34298	0.000414415	0.0206949	CDS	141348	141713	+	SL1344_0121	ftsL	54
NC_016810.1	10621	3602840	3602867	+	572.192	3155.12	0	1	932.077	11.5748	3.24102	3.57135	0.00017757	0.0191856	CDS	3602771	3603184	+	SL1344_3377	mscL	28
NC_016810.1	888	280014	280046	-	1589.93	2135.56	2.11667	0	931.9	11.6006	3.25452	3.56444	0.000182316	0.0191856	3UTR	279942	280041	-	SL1344_0238	rof_3UTR	28
NC_016810.1	888	280014	280046	-	1589.93	2135.56	2.11667	0	931.9	11.6006	3.25452	3.56444	0.000182316	0.0191856	CDS	280042	280296	-	SL1344_0238	rof	5
NC_016810.1	11936	3986739	3986780	-	1122.9	2540.42	61.3833	1	931.424	7.62838	2.97608	2.56323	0.00518522	0.0363728	5UTR	3986498	3986780	-	SL1344_3729	mgtC_5UTR	42
NC_016810.1	1209	438722	438751	-	1138.73	2571.15	2.11667	0	927.999	11.5939	3.28375	3.53069	0.000207242	0.0191856	3UTR	438642	438741	-	SL1344_0381	proC_3UTR	20
NC_016810.1	1209	438722	438751	-	1138.73	2571.15	2.11667	0	927.999	11.5939	3.28375	3.53069	0.000207242	0.0191856	CDS	438742	439551	-	SL1344_0381	proC	10
NC_016810.1	4315	1440229	1440298	+	1965.36	1739.18	1.05833	0	926.399	12.0349	3.28265	3.66623	0.000123078	0.0191856	5UTR	1440133	1440509	+	SL1344_1331	sseA_5UTR	70
NC_016810.1	4315	1440229	1440298	+	1965.36	1739.18	1.05833	0	926.399	12.0349	3.28265	3.66623	0.000123078	0.0191856	sRNA	1440136	1440315	+	ncRNA0479	StyR-327	70
NC_016810.1	5499	1784642	1784702	-	3278.23	421.813	1.05833	2	925.776	9.61562	2.94461	3.2655	0.000546358	0.0217669	3UTR	1784646	1784745	-	SL1344_1663	SL1344_1663_3UTR	57
NC_016810.1	3464	1196624	1196663	+	2312.52	1389.44	0	1	925.739	12.0277	3.30538	3.63883	0.000136941	0.0191856	CDS	1194087	1196630	+	SL1344_1088	mdoH	7
NC_016810.1	3464	1196624	1196663	+	2312.52	1389.44	0	1	925.739	12.0277	3.30538	3.63883	0.000136941	0.0191856	5UTR	1196604	1196703	+	SL1344_1089	SL1344_1089_5UTR	40
NC_016810.1	3464	1196624	1196663	+	2312.52	1389.44	0	1	925.739	12.0277	3.30538	3.63883	0.000136941	0.0191856	3UTR	1196631	1196693	+	SL1344_1088	mdoH_3UTR	33
NC_016810.1	9065	3110984	3111019	-	1110.46	2531.94	0	45	921.849	9.1851	3.22391	2.84905	0.00219249	0.029411	CDS	3111011	3112723	-	SL1344_2926	cysI	9
NC_016810.1	8541	2830905	2830926	+	2128.19	1543.11	0	3	918.577	11.3269	3.24654	3.48891	0.000242493	0.0192639	CDS	2830773	2832014	+	SL1344_2652	corB	22
NC_016810.1	3270	1117986	1118029	-	1451.97	2209.75	1.05833	1	915.943	10.7663	2.9624	3.63432	0.000139356	0.0191856	CDS	1117287	1118339	-	SL1344_1010	ompA	44
NC_016810.1	5606	1804496	1804546	+	1649.86	2007.32	2.11667	2	915.324	9.78866	2.85834	3.4246	0.000307854	0.0200238	CDS	1804136	1804549	+	SL1344_1682	hns	51
NC_016810.1	3683	1263772	1263832	-	1213.36	2424.89	1.05833	1	910.079	10.7046	2.96506	3.61024	0.000152956	0.0191856	3UTR	1263720	1263819	-	SL1344_1159	potD_3UTR	48
NC_016810.1	3683	1263772	1263832	-	1213.36	2424.89	1.05833	1	910.079	10.7046	2.96506	3.61024	0.000152956	0.0191856	CDS	1263820	1264866	-	SL1344_1159	potD	13
NC_016810.1	11716	3916297	3916340	-	984.94	2649.58	1.05833	4	909.894	9.60542	2.87954	3.33575	0.000425354	0.0206949	5UTR	3916254	3916370	-	SL1344_3665	cysE_5UTR	44
NC_016810.1	11716	3916297	3916340	-	984.94	2649.58	1.05833	4	909.894	9.60542	2.87954	3.33575	0.000425354	0.0206949	CDS	3916331	3917350	-	SL1344_3666	gpsA	10
NC_016810.1	14375	4845501	4845548	+	672.835	2965.41	0	0	909.561	12.9422	3.56273	3.63265	0.00014026	0.0191856	CDS	4844288	4845511	+	SL1344_4496	deoB	11
NC_016810.1	13503	4528776	4528816	+	1165.87	2395.22	0	74	908.772	8.80024	3.2408	2.71545	0.00330927	0.0324949	CDS	4527438	4528787	+	SL1344_4204	SL1344_4204	12
NC_016810.1	13503	4528776	4528816	+	1165.87	2395.22	0	74	908.772	8.80024	3.2408	2.71545	0.00330927	0.0324949	3UTR	4528788	4528843	+	SL1344_4204	SL1344_4204_3UTR	29
NC_016810.1	8670	2948988	2949024	-	1180.57	2435.49	0	2	904.516	11.3795	3.21425	3.54034	0.000199807	0.0191856	intergenic	NA	NA	NA	NA	NA	NA
NC_016810.1	13972	4672473	4672501	+	1566.18	2040.17	1.05833	2	902.353	10.2548	2.90809	3.52629	0.000210714	0.0191856	CDS	4672145	4672489	+	SL1344_4344	SL1344_4344	17
NC_016810.1	13972	4672473	4672501	+	1566.18	2040.17	1.05833	2	902.353	10.2548	2.90809	3.52629	0.000210714	0.0191856	3UTR	4672490	4672529	+	SL1344_4344	SL1344_4344_3UTR	12
NC_016810.1	13394	4475822	4475850	+	1542.43	2048.65	2.11667	4	899.3	9.2507	2.83115	3.26747	0.000542565	0.0217669	sRNA	4475779	4475869	+	ncRNA0284	STnc2130	29
NC_016810.1	13394	4475822	4475850	+	1542.43	2048.65	2.11667	4	899.3	9.2507	2.83115	3.26747	0.000542565	0.0217669	3UTR	4475810	4475876	+	SL1344_4169	malM_3UTR	29
NC_016810.1	11721	3917310	3917345	-	1074.27	2510.74	1.05833	1	896.768	10.6424	2.9672	3.58668	0.000167459	0.0191856	CDS	3916331	3917350	-	SL1344_3666	gpsA	36
NC_016810.1	9856	3370750	3370778	+	975.893	2508.62	0	100	896.128	8.48532	3.2426	2.61682	0.0044376	0.0347049	3UTR	3370747	3370846	+	SL1344_3160	tolC_3UTR	29
NC_016810.1	7166	2393485	2393507	+	1428.22	2153.58	1.05833	1	895.964	10.7358	2.96251	3.62389	0.000145104	0.0191856	3UTR	2393465	2393564	+	SL1344_2256	SL1344_2256_3UTR	23
NC_016810.1	8347	2786268	2786381	-	2761.45	810.771	0	4	894.055	10.8123	3.24367	3.33337	0.000429001	0.0207042	3UTR	2786259	2786318	-	SL1344_2610	SL1344_2610_3UTR	51
NC_016810.1	8347	2786268	2786381	-	2761.45	810.771	0	4	894.055	10.8123	3.24367	3.33337	0.000429001	0.0207042	CDS	2786319	2786702	-	SL1344_2610	SL1344_2610	63
NC_016810.1	254	101295	101342	+	2168.9	1400.04	1.05833	0	892.499	11.9374	3.2737	3.64645	0.000132944	0.0191856	CDS	100842	101321	+	SL1344_0088	folA	27
NC_016810.1	254	101295	101342	+	2168.9	1400.04	1.05833	0	892.499	11.9374	3.2737	3.64645	0.000132944	0.0191856	3UTR	101322	101421	+	SL1344_0088	folA_3UTR	21
NC_016810.1	4417	1446607	1446658	+	1739.19	1822.91	1.05833	0	890.79	11.9902	3.28803	3.64663	0.00013285	0.0191856	CDS	1446645	1446872	+	SL1344_1341	ssaH	14
NC_016810.1	2916	1011592	1011616	-	2000.41	1554.77	1.05833	6	890.56	9.38636	2.87929	3.25996	0.000557148	0.0217795	3UTR	1011588	1011662	-	SL1344_0910	pflB_3UTR	25
NC_016810.1	6048	1932295	1932326	-	1345.67	2209.75	0	2	889.354	11.4134	3.21901	3.54564	0.00019583	0.0191856	CDS	1931637	1932296	-	SL1344_1814	SL1344_1814	2
NC_016810.1	6048	1932295	1932326	-	1345.67	2209.75	0	2	889.354	11.4134	3.21901	3.54564	0.00019583	0.0191856	5UTR	1932297	1932394	-	SL1344_1814	SL1344_1814_5UTR	30
NC_016810.1	14057	4720121	4720172	+	1793.47	1751.9	1.05833	4	887.608	9.70869	2.87983	3.37127	0.000374107	0.0206949	5UTR	4720006	4720270	+	SL1344_4387	mgtA_5UTR	52
NC_016810.1	6319	2040029	2040056	+	1275.56	2271.22	0	2	887.194	11.3907	3.21737	3.54038	0.000199776	0.0191856	sRNA	2039988	2040056	+	ncRNA0233	STnc1280	28
NC_016810.1	2095	737999	738046	-	1354.72	1752.96	154.517	271	883.298	2.91275	2.75511	1.05722	0.145207	0.203359	tRNA	737961	738042	-	NA	NA	44
NC_016810.1	11113	3688097	3688159	+	2350.96	1158.4	1.05833	4	878.604	9.58903	2.89158	3.31619	0.000456272	0.0209234	CDS	3687989	3688225	+	SL1344_3474	SL1344_3474	63
NC_016810.1	10979	3657611	3657653	+	1937.09	1542.05	1.05833	3	870.8	9.88688	2.88976	3.42136	0.000311547	0.0200238	CDS	3657451	3657621	+	SL1344_3447	SL1344_3447	11
NC_016810.1	10979	3657611	3657653	+	1937.09	1542.05	1.05833	3	870.8	9.88688	2.88976	3.42136	0.000311547	0.0200238	3UTR	3657622	3657680	+	SL1344_3447	SL1344_3447_3UTR	32
NC_016810.1	5888	1893113	1893150	-	1656.64	1772.04	46.5667	5	870.062	6.79356	2.82062	2.40853	0.00800847	0.0416758	3UTR	1893034	1893114	-	SL1344_1766	cspC_3UTR	2
NC_016810.1	5888	1893113	1893150	-	1656.64	1772.04	46.5667	5	870.062	6.79356	2.82062	2.40853	0.00800847	0.0416758	CDS	1893115	1893324	-	SL1344_1766	cspC	36
NC_016810.1	5078	1644149	1644183	-	841.326	2635.8	1.05833	1	869.796	10.5029	2.97223	3.53367	0.000204914	0.0191856	CDS	1643687	1645132	-	SL1344_1528	SL1344_1528	35
NC_016810.1	1851	662546	662560	+	1312.88	782.155	631.825	746	868.214	0.561748	2.75851	0.203642	0.419317	0.451293	CDS	660762	662867	+	SL1344_0588	cstA	15
NC_016810.1	11983	4019094	4019140	-	1714.32	1752.96	0	1	867.069	11.9414	3.28197	3.63847	0.00013713	0.0191856	CDS	4019024	4019122	-	SL1344_3763	ivbL	29
NC_016810.1	11983	4019094	4019140	-	1714.32	1752.96	0	1	867.069	11.9414	3.28197	3.63847	0.00013713	0.0191856	5UTR	4019123	4019149	-	SL1344_3763	ivbL_5UTR	18
NC_016810.1	4728	1495870	1495920	-	1423.7	2015.8	5.29167	8	863.197	8.02412	2.78738	2.87873	0.0019964	0.0287575	intergenic	NA	NA	NA	NA	NA	NA
NC_016810.1	5903	1894327	1894371	-	1879.41	1520.86	1.05833	50	862.833	7.74355	2.93399	2.63926	0.00415438	0.0342966	CDS	1894129	1894416	-	SL1344_1768	SL1344_1768	45
NC_016810.1	14234	4796748	4796807	+	1030.17	2237.3	7.40833	172	861.721	5.39714	2.81773	1.91542	0.0277195	0.0652279	CDS	4796616	4796780	+	SL1344_4452	SL1344_4452	33
NC_016810.1	14234	4796748	4796807	+	1030.17	2237.3	7.40833	172	861.721	5.39714	2.81773	1.91542	0.0277195	0.0652279	3UTR	4796781	4796880	+	SL1344_4452	SL1344_4452_3UTR	27
NC_016810.1	4672	1483436	1483463	+	1584.27	1849.41	3.175	3	859.963	9.11531	2.82384	3.22799	0.000623314	0.0224133	intergenic	NA	NA	NA	NA	NA	NA
NC_016810.1	1082	370552	370591	+	2399.59	1025.92	1.05833	12	859.641	8.6833	2.90811	2.98588	0.0014138	0.0263008	intergenic	NA	NA	NA	NA	NA	NA
NC_016810.1	6622	2211667	2211709	+	900.129	2525.58	2.11667	3	857.706	9.23039	2.84709	3.24204	0.000593387	0.0218957	sRNA	2211623	2211781	+	ncRNA0074	SibA	43
NC_016810.1	1179	432301	432338	-	699.974	2728.01	1.05833	0	857.26	11.7938	3.3509	3.5196	0.000216097	0.0191856	CDS	432212	432520	-	SL1344_0373	SL1344_0373	38
NC_016810.1	3659	1255020	1255048	-	1883.94	1526.16	2.11667	3	853.803	9.39005	2.84209	3.30392	0.000476711	0.0212566	3UTR	1254937	1255036	-	SL1344_1153	mfd_3UTR	17
NC_016810.1	3659	1255020	1255048	-	1883.94	1526.16	2.11667	3	853.803	9.39005	2.84209	3.30392	0.000476711	0.0212566	sRNA	1254996	1255077	-	ncRNA0318	STnc3410	29
NC_016810.1	3659	1255020	1255048	-	1883.94	1526.16	2.11667	3	853.803	9.39005	2.84209	3.30392	0.000476711	0.0212566	CDS	1255037	1258483	-	SL1344_1153	mfd	12
NC_016810.1	7579	2503356	2503403	-	1465.54	1942.67	0	2	852.552	11.3954	3.22352	3.53509	0.00020382	0.0191856	intergenic	NA	NA	NA	NA	NA	NA
NC_016810.1	14024	4703737	4703789	+	1126.29	2278.64	0	0	851.232	13.0656	3.56067	3.66944	0.000121543	0.0191856	CDS	4702409	4703761	+	SL1344_4368	pmbA	25
NC_016810.1	7776	2554290	2554320	-	2456.13	941.13	1.05833	2	850.08	9.99933	2.91641	3.42865	0.000303298	0.0199665	3UTR	2554215	2554314	-	SL1344_2408	ucpA_3UTR	25
NC_016810.1	7776	2554290	2554320	-	2456.13	941.13	1.05833	2	850.08	9.99933	2.91641	3.42865	0.000303298	0.0199665	CDS	2554315	2555106	-	SL1344_2408	ucpA	6
NC_016810.1	6324	2040536	2040581	+	1623.85	1772.04	0	0	848.972	13.1305	3.56002	3.68831	0.000112875	0.0191856	CDS	2040503	2041510	+	SL1344_1928	SL1344_1928	46
NC_016810.1	11875	3983046	3983077	-	2762.58	627.42	2.11667	1	848.279	9.83852	2.919	3.37051	0.000375141	0.0206949	CDS	3982856	3985582	-	SL1344_3728	mgtB	32
NC_016810.1	8198	2712507	2712533	-	1412.39	1978.7	0	0	847.773	13.1136	3.56019	3.68341	0.000115069	0.0191856	CDS	2712285	2712920	-	SL1344_2531	yfhB	27
NC_016810.1	4435	1447954	1448002	+	1022.26	2212.93	62.4417	63	840.156	4.58374	2.76306	1.65894	0.0485642	0.0919866	CDS	1447896	1448444	+	SL1344_1344	SL1344_1344	49
NC_016810.1	1145	416962	416979	+	1247.29	2109.06	2.11667	0	839.617	11.4587	3.26849	3.5058	0.000227621	0.0191856	intergenic	NA	NA	NA	NA	NA	NA
NC_016810.1	3931	1317521	1317583	+	861.681	2429.13	0	61	837.953	8.74851	3.22607	2.71182	0.00334578	0.0325859	intergenic	NA	NA	NA	NA	NA	NA
NC_016810.1	10226	3472367	3472409	-	1924.65	1424.41	0	1	837.515	11.8954	3.29605	3.60897	0.000153706	0.0191856	CDS	3472329	3472598	-	SL1344_3256	rpsO	43
NC_016810.1	12361	4146825	4146853	+	1161.35	2175.83	1.05833	3	835.31	9.78893	2.89038	3.38673	0.000353651	0.0205085	intergenic	NA	NA	NA	NA	NA	NA
NC_016810.1	3919	1316951	1317015	+	1353.59	1979.76	1.05833	1	833.852	10.6363	2.96292	3.5898	0.000165463	0.0191856	intergenic	NA	NA	NA	NA	NA	NA
NC_016810.1	3877	1307328	1307372	+	875.251	2448.21	0	0	830.865	12.9547	3.56183	3.6371	0.000137865	0.0191856	3UTR	1307252	1307351	+	SL1344_1204	aroQ_3UTR	24
NC_016810.1	4495	1453093	1453124	+	1347.93	1970.23	1.05833	2	830.304	10.1238	2.90869	3.48053	0.000250213	0.019266	CDS	1452543	1453844	+	SL1344_1349	ssaN	32
NC_016810.1	12565	4197121	4197192	+	1540.17	1778.4	0	0	829.642	13.0955	3.5603	3.6782	0.000117445	0.0191856	CDS	4196409	4197170	+	SL1344_3922	udp	50
NC_016810.1	12565	4197121	4197192	+	1540.17	1778.4	0	0	829.642	13.0955	3.5603	3.6782	0.000117445	0.0191856	5UTR	4197021	4197309	+	SL1344_3923	yigN_5UTR	72
NC_016810.1	12565	4197121	4197192	+	1540.17	1778.4	0	0	829.642	13.0955	3.5603	3.6782	0.000117445	0.0191856	3UTR	4197171	4197220	+	SL1344_3922	udp_3UTR	22
NC_016810.1	10594	3596523	3596545	-	2172.3	1141.44	0	1	828.683	11.8544	3.31284	3.57833	0.0001729	0.0191856	CDS	3596148	3596690	-	SL1344_3370	SL1344_3370	23
NC_016810.1	13943	4665687	4665719	-	294.012	2858.36	0	160	828.094	7.40341	3.21637	2.30179	0.0106736	0.0451239	sRNA	4665599	4665699	-	ncRNA0165	STnc450	13
NC_016810.1	13943	4665687	4665719	-	294.012	2858.36	0	160	828.094	7.40341	3.21637	2.30179	0.0106736	0.0451239	5UTR	4665600	4665699	-	SL1344_4340	ytfL_5UTR	13
NC_016810.1	11934	3986606	3986675	-	1182.83	2122.84	3.175	1	827.462	9.75146	2.89714	3.36589	0.000381483	0.0206949	5UTR	3986498	3986780	-	SL1344_3729	mgtC_5UTR	70
NC_016810.1	9066	3111030	3111056	-	1098.02	2203.39	0	2	825.853	11.256	3.21568	3.50034	0.000232328	0.0192639	CDS	3111011	3112723	-	SL1344_2926	cysI	27
NC_016810.1	7342	2437760	2437785	-	965.716	2327.39	0	2	823.776	11.1978	3.21219	3.48603	0.000245121	0.0192639	CDS	2437609	2437761	-	SL1344_2298	SL1344_2298	2
NC_016810.1	7342	2437760	2437785	-	965.716	2327.39	0	2	823.776	11.1978	3.21219	3.48603	0.000245121	0.0192639	3UTR	2437754	2437840	-	SL1344_2299	lrhA_3UTR	26
NC_016810.1	7342	2437760	2437785	-	965.716	2327.39	0	2	823.776	11.1978	3.21219	3.48603	0.000245121	0.0192639	5UTR	2437762	2437861	-	SL1344_2298	SL1344_2298_5UTR	24
NC_016810.1	13359	4462233	4462279	+	1303.83	1320.55	237.067	417	819.611	2.06116	2.75769	0.747424	0.227404	0.260657	CDS	4461453	4463102	+	SL1344_4157	pgi	47
NC_016810.1	12311	4128305	4128330	-	1249.55	833.027	496.358	697	818.984	0.7946	2.76001	0.287897	0.386713	0.419123	intergenic	NA	NA	NA	NA	NA	NA
NC_016810.1	8677	2949489	2949547	-	1274.43	1998.84	2.11667	0	818.847	11.4186	3.26436	3.49797	0.000234407	0.0192639	CDS	2949378	2950430	-	SL1344_2763	SL1344_2763	59
NC_016810.1	10806	3621000	3621026	-	1411.26	1852.58	1.05833	5	817.475	9.41469	2.88799	3.25994	0.00055717	0.0217795	5UTR	3620969	3621364	-	SL1344_3412	tuf_5UTR	27
NC_016810.1	11538	3835724	3835751	-	1217.89	2047.59	2.11667	1	817.149	10.0594	2.91167	3.45485	0.000275301	0.0194431	CDS	3835747	3837303	-	SL1344_3596	dppA	5
NC_016810.1	4666	1483211	1483260	+	1741.45	1519.8	2.11667	3	816.592	9.33082	2.84201	3.28318	0.000513223	0.0216075	intergenic	NA	NA	NA	NA	NA	NA
NC_016810.1	1512	507690	507746	+	1791.21	1450.91	2.11667	4	812.059	9.10448	2.83548	3.21091	0.000661573	0.0229138	CDS	507591	507863	+	SL1344_0445	hupB	57
NC_016810.1	463	165093	165115	+	1095.76	2144.04	1.05833	0	810.214	11.8319	3.32007	3.56374	0.000182804	0.0191856	CDS	164057	165100	+	SL1344_0141	guaC	8
NC_016810.1	463	165093	165115	+	1095.76	2144.04	1.05833	0	810.214	11.8319	3.32007	3.56374	0.000182804	0.0191856	3UTR	165101	165200	+	SL1344_0141	guaC_3UTR	15
NC_016810.1	6390	2081652	2081671	-	2435.77	736.583	3.175	49	806.133	6.70583	2.90326	2.30976	0.0104508	0.044984	intergenic	NA	NA	NA	NA	NA	NA
NC_016810.1	681	236953	236969	-	1265.38	725.984	388.408	839	804.694	0.747582	2.77249	0.269642	0.393718	0.426096	intergenic	NA	NA	NA	NA	NA	NA
NC_016810.1	2753	975836	975856	+	1119.51	2015.8	0	82	804.326	8.56727	3.25155	2.63483	0.00420899	0.0343638	CDS	975148	976266	+	SL1344_0880	ybjY	21
NC_016810.1	3612	1243944	1243977	+	1938.22	1265.44	3.175	2	802.207	9.27924	2.84134	3.26579	0.000545788	0.0217669	3UTR	1243945	1244003	+	SL1344_1140	ptsG_3UTR	33
NC_016810.1	6908	2326050	2326094	-	2008.33	1188.07	3.175	2	800.393	9.26013	2.84167	3.25869	0.000559633	0.0217795	CDS	2325190	2326197	-	SL1344_2203	yejK	45
NC_016810.1	10751	3613128	3613177	-	2045.64	1135.08	2.11667	6	797.21	8.71728	2.83931	3.07021	0.00106955	0.0249022	CDS	3613056	3613310	-	SL1344_3398	rpsQ	50
NC_016810.1	10267	3479242	3479311	-	2060.34	1099.04	1.05833	4	791.112	9.45778	2.89081	3.27167	0.000534575	0.021691	tRNA	3479211	3479284	-	NA	NA	43
NC_016810.1	3568	1236400	1236459	+	1113.85	2044.41	0	4	790.567	10.7499	3.20542	3.35366	0.000398755	0.0206949	CDS	1236255	1236491	+	SL1344_1133	acpP	60
NC_016810.1	9238	3156822	3156879	+	1055.05	1941.61	144.992	3	786.163	6.05709	2.93167	2.06609	0.0194101	0.0563048	sRNA	3156779	3156984	+	ncRNA0016	GcvB	58
NC_016810.1	8398	2802484	2802505	-	1894.11	1238.94	1.05833	7	785.279	9.06172	2.8851	3.14087	0.000842242	0.0240619	3UTR	2802477	2802528	-	SL1344_2620	clpB_3UTR	22
NC_016810.1	10328	3491667	3491714	-	2094.27	975.045	52.9167	3	781.308	6.79823	2.82286	2.40828	0.00801401	0.0416758	CDS	3491635	3492807	-	SL1344_3273	SL1344_3273	48
NC_016810.1	6688	2238116	2238158	-	1701.88	1415.93	2.11667	1	780.232	10.0473	2.91022	3.45243	0.000277783	0.0194431	CDS	2237977	2238777	-	SL1344_2123	thiD	43
NC_016810.1	12558	4196048	4196080	-	1513.03	1604.58	2.11667	1	780.183	10.0479	2.90808	3.45518	0.000274967	0.0194431	CDS	4195338	4196150	-	SL1344_3921	ysgA	33
NC_016810.1	10320	3489942	3489961	-	1025.65	2091.05	2.11667	0	779.703	11.347	3.27968	3.45977	0.000270314	0.0194431	5UTR	3489823	3490098	-	SL1344_3271	greA_5UTR	20
NC_016810.1	10320	3489942	3489961	-	1025.65	2091.05	2.11667	0	779.703	11.347	3.27968	3.45977	0.000270314	0.0194431	sRNA	3489916	3489970	-	ncRNA0019	GraL	20
NC_016810.1	12811	4294780	4294820	+	1215.63	1900.28	0	0	778.976	12.9794	3.56129	3.64457	0.000133922	0.0191856	sRNA	4294626	4294818	+	ncRNA0527	RUF_107c.59	39
NC_016810.1	12811	4294780	4294820	+	1215.63	1900.28	0	0	778.976	12.9794	3.56129	3.64457	0.000133922	0.0191856	3UTR	4294731	4294830	+	SL1344_4011	pfkA_3UTR	41
NC_016810.1	13237	4398937	4398987	-	1433.87	1670.29	4.23333	4	778.1	8.55476	2.80729	3.04734	0.00115438	0.0252388	CDS	4398353	4399486	-	SL1344_4098	thiH	51
NC_016810.1	5962	1907802	1907837	+	965.716	2144.04	0	1	777.689	11.6549	3.2623	3.57261	0.000176723	0.0191856	CDS	1907697	1907936	+	SL1344_1780	SL1344_1780	36
NC_016810.1	1710	564306	564321	+	693.189	723.865	297.392	1394	777.111	0.137552	2.77788	0.0495168	0.480254	0.50987	intergenic	NA	NA	NA	NA	NA	NA
NC_016810.1	742	252849	252896	-	1580.88	1520.86	2.11667	2	776.463	9.55762	2.85929	3.34266	0.000414905	0.0206949	5UTR	252812	253119	-	SL1344_0215	glnD_5UTR	48
NC_016810.1	742	252849	252896	-	1580.88	1520.86	2.11667	2	776.463	9.55762	2.85929	3.34266	0.000414905	0.0206949	3UTR	252817	253047	-	SL1344_0216	map_3UTR	48
NC_016810.1	12657	4230585	4230613	+	1213.36	1754.02	78.3167	51	774.175	4.52846	2.76435	1.63816	0.0506938	0.0950567	3UTR	4230356	4230620	+	SL1344_3947	polA_3UTR	29
NC_016810.1	12657	4230585	4230613	+	1213.36	1754.02	78.3167	51	774.175	4.52846	2.76435	1.63816	0.0506938	0.0950567	sRNA	4230504	4230612	+	ncRNA0077	Spf	28
NC_016810.1	14386	4846464	4846502	-	1558.26	1535.7	1.05833	1	774.004	10.5542	2.96215	3.56303	0.000183301	0.0191856	3UTR	4846378	4846477	-	SL1344_4498	stjA_3UTR	14
NC_016810.1	14386	4846464	4846502	-	1558.26	1535.7	1.05833	1	774.004	10.5542	2.96215	3.56303	0.000183301	0.0191856	sRNA	4846444	4846540	-	ncRNA0364	STnc4140	39
NC_016810.1	14386	4846464	4846502	-	1558.26	1535.7	1.05833	1	774.004	10.5542	2.96215	3.56303	0.000183301	0.0191856	CDS	4846478	4847050	-	SL1344_4498	stjA	25
NC_016810.1	12951	4325860	4325886	-	1609.15	1471.05	0	0	770.049	12.989	3.56114	3.64743	0.000132439	0.0191856	CDS	4324799	4326997	-	SL1344_4044	priA	27
NC_016810.1	8609	2895206	2895240	+	1241.63	1834.57	1.05833	1	769.565	10.5191	2.96375	3.54926	0.000193157	0.0191856	intergenic	NA	NA	NA	NA	NA	NA
NC_016810.1	8795	2992952	2993003	-	1715.45	1354.46	1.05833	1	767.992	10.533	2.96246	3.5555	0.000188629	0.0191856	tRNA	2992915	2992988	-	NA	NA	37
NC_016810.1	6996	2342979	2343033	-	433.102	2630.5	1.05833	1	766.415	10.0271	2.98531	3.35879	0.000391419	0.0206949	3UTR	2342690	2343124	-	SL1344_2221	SL1344_2221_3UTR	55
NC_016810.1	9313	3191851	3191870	-	487.381	2567.97	4.23333	2	765.396	8.56391	2.87477	2.97898	0.00144603	0.0265395	sRNA	3191786	3191870	-	ncRNA0052	OmrB	20
NC_016810.1	14441	4863972	4863995	-	2073.91	977.164	0	2	763.27	11.2913	3.2776	3.44499	0.000285541	0.0198004	CDS	4863246	4864115	-	SL1344_4513	rob	24
NC_016810.1	10106	3435798	3435848	-	1488.15	1335.39	3.175	221	761.929	5.69184	2.92419	1.94647	0.0257993	0.0630793	3UTR	3435469	3435914	-	SL1344_3220	SL1344_3220_3UTR	51
NC_016810.1	10106	3435798	3435848	-	1488.15	1335.39	3.175	221	761.929	5.69184	2.92419	1.94647	0.0257993	0.0630793	sRNA	3435508	3435882	-	ncRNA0058	RnpB	51
NC_016810.1	3527	1231355	1231378	+	1049.4	1996.72	0	1	761.779	11.6641	3.26649	3.57085	0.000177915	0.0191856	sRNA	1231270	1231378	+	ncRNA0079	SraB	24
NC_016810.1	5584	1801565	1801617	+	2039.99	999.421	2.11667	3	761.132	9.13859	2.84921	3.20741	0.000669675	0.0229138	CDS	1799981	1802659	+	SL1344_1680	adh	53
NC_016810.1	3541	1232255	1232322	+	1516.42	1504.96	1.05833	1	755.86	10.52	2.96239	3.55119	0.000191747	0.0191856	CDS	1232295	1233374	+	SL1344_1129	plsX	28
NC_016810.1	2801	980647	980680	+	844.719	2116.48	0	62	755.8	8.61886	3.23143	2.6672	0.00382435	0.0334498	CDS	979235	981511	+	SL1344_0884	clpA	34
NC_016810.1	8395	2801917	2802018	-	2538.68	223.624	176.742	69	752.011	2.77143	2.77985	0.99697	0.15939	0.203359	rRNA	2800520	2802063	-	NA	NA	102
NC_016810.1	4031	1345891	1345932	+	1254.07	1749.78	1.05833	1	751.478	10.4921	2.96361	3.5403	0.000199835	0.0191856	CDS	1345410	1345895	+	SL1344_1243	SL1344_1243	5
NC_016810.1	4031	1345891	1345932	+	1254.07	1749.78	1.05833	1	751.478	10.4921	2.96361	3.5403	0.000199835	0.0191856	3UTR	1345896	1345978	+	SL1344_1243	SL1344_1243_3UTR	37
NC_016810.1	4031	1345891	1345932	+	1254.07	1749.78	1.05833	1	751.478	10.4921	2.96361	3.5403	0.000199835	0.0191856	sRNA	1345903	1345970	+	ncRNA0257	STnc1640	30
NC_016810.1	4973	1602468	1602529	+	852.634	2076.21	2.11667	69	749.99	6.73356	2.85024	2.36245	0.00907732	0.0431097	CDS	1602344	1602487	+	SL1344_1495	rpsV	20
NC_016810.1	4973	1602468	1602529	+	852.634	2076.21	2.11667	69	749.99	6.73356	2.85024	2.36245	0.00907732	0.0431097	3UTR	1602488	1602550	+	SL1344_1495	rpsV_3UTR	42
NC_016810.1	11759	3927311	3927326	-	1553.74	1432.89	0	1	746.908	11.7305	3.28554	3.57033	0.000178269	0.0191856	intergenic	NA	NA	NA	NA	NA	NA
NC_016810.1	8600	2889900	2889928	+	1639.68	1297.23	2.11667	2	735.258	9.46926	2.86013	3.31078	0.000465182	0.0210488	3UTR	2889731	2889964	+	SL1344_2710	SL1344_2710_3UTR	29
NC_016810.1	4122	1372245	1372268	+	1436.13	1472.11	7.40833	6	730.412	7.76838	2.78795	2.78641	0.00266475	0.0307276	3UTR	1372230	1372274	+	SL1344_1270	rpl20_3UTR	24
NC_016810.1	3739	1275906	1275944	-	1422.56	1472.11	3.175	4	725.461	8.66468	2.81643	3.07648	0.00104729	0.0249022	CDS	1275542	1276216	-	SL1344_1169	phoP	39
NC_016810.1	12142	4090314	4090341	-	1449.7	1438.19	0	2	722.474	11.1972	3.24124	3.45459	0.000275562	0.0194431	3UTR	4090290	4090345	-	SL1344_3828	glmS_3UTR	28
NC_016810.1	3444	1191060	1191093	-	649.088	2237.3	1.05833	0	721.862	11.5732	3.34714	3.45764	0.000272469	0.0194431	3UTR	1191033	1191132	-	SL1344_1086	mdoC_3UTR	34
NC_016810.1	8797	2993160	2993189	-	1268.77	1299.35	186.267	133	721.848	3.02811	2.75785	1.098	0.136103	0.203359	tRNA	2993134	2993223	-	NA	NA	30
NC_016810.1	8710	2951910	2951970	+	742.945	2141.92	0	2	721.716	10.9463	3.21039	3.40964	0.000325242	0.0201482	3UTR	2951879	2951978	+	SL1344_2764	virK_3UTR	61
NC_016810.1	7080	2371658	2371684	-	1569.57	1316.31	0	0	721.47	12.8913	3.56198	3.61914	0.000147794	0.0191856	CDS	2371427	2374063	-	SL1344_2241	gyrA	27
NC_016810.1	365	140424	140456	+	1190.75	1686.19	1.05833	2	719.999	9.92138	2.91012	3.40927	0.000325691	0.0201482	CDS	140410	141351	+	SL1344_0120	mraW	33
NC_016810.1	3943	1319357	1319411	-	1484.76	1386.26	0	2	718.255	11.1942	3.24119	3.45373	0.000276444	0.0194431	CDS	1318681	1320615	-	SL1344_1220	SL1344_1220	55
NC_016810.1	10839	3623414	3623460	-	1802.52	1063.01	2.11667	2	717.412	9.39409	2.8621	3.28224	0.000514929	0.0216386	CDS	3623251	3623721	-	SL1344_3414	rpsG	47
NC_016810.1	1297	461822	461867	+	906.913	1959.63	0	2	717.135	11.0312	3.21579	3.43033	0.000301423	0.0199665	CDS	461817	463664	+	SL1344_0402	secD	46
NC_016810.1	5973	1909154	1909187	-	1511.9	1099.04	55.0333	202	716.994	3.61087	2.78391	1.29705	0.0973067	0.162272	CDS	1909131	1909295	-	SL1344_1783	SL1344_1783	34
NC_016810.1	13836	4626706	4626735	+	1091.24	1770.98	1.05833	4	716.818	9.37303	2.88682	3.24684	0.000583477	0.0218435	CDS	4625536	4626816	+	SL1344_4296	hflX	30
NC_016810.1	7390	2446691	2446715	+	1467.8	1394.74	3.175	1	716.678	9.61872	2.8993	3.31759	0.000453981	0.0209224	CDS	2445655	2446857	+	SL1344_2306	ackA	25
NC_016810.1	11744	3923913	3923979	-	1185.09	1673.47	2.11667	2	715.671	9.41886	2.86159	3.29148	0.00049831	0.0214226	sRNA	3923913	3923975	-	ncRNA0160	STnc390	63
NC_016810.1	11744	3923913	3923979	-	1185.09	1673.47	2.11667	2	715.671	9.41886	2.86159	3.29148	0.00049831	0.0214226	3UTR	3923948	3923987	-	SL1344_3673A	SL1344_3673A_3UTR	32
NC_016810.1	8618	2900124	2900145	+	1125.16	1728.58	0	1	713.686	11.6135	3.27301	3.54827	0.000193885	0.0191856	CDS	2897858	2900242	+	SL1344_2722	SL1344_2722	22
NC_016810.1	10337	3493886	3493920	-	1559.39	1284.52	2.11667	4	712.506	8.91681	2.83664	3.14344	0.000834884	0.0240619	3UTR	3493854	3493917	-	SL1344_3275	rpmA_3UTR	32
NC_016810.1	10337	3493886	3493920	-	1559.39	1284.52	2.11667	4	712.506	8.91681	2.83664	3.14344	0.000834884	0.0240619	CDS	3493918	3494175	-	SL1344_3275	rpmA	3
NC_016810.1	13723	4597344	4597393	+	1920.12	912.515	2.11667	4	709.689	8.81495	2.84551	3.09785	0.000974654	0.0246449	3UTR	4597339	4597519	+	SL1344_4267	groEL_3UTR	50
NC_016810.1	1938	689313	689330	+	767.823	2066.67	1.05833	1	709.138	10.2603	2.97156	3.45282	0.000277379	0.0194431	CDS	689145	689825	+	SL1344_0614	citB	18
NC_016810.1	1511	507620	507686	+	1304.96	1528.28	2.11667	1	709.088	9.90421	2.90961	3.40397	0.000332072	0.0202116	CDS	507591	507863	+	SL1344_0445	hupB	67
NC_016810.1	3299	1126523	1126567	-	1963.09	857.403	0	3	705.874	10.8709	3.25727	3.33742	0.000422805	0.0206949	intergenic	NA	NA	NA	NA	NA	NA
NC_016810.1	14142	4751585	4751630	+	856.027	1436.07	80.4333	445	704.383	2.55038	2.77153	0.920205	0.178733	0.211243	tRNA	4751594	4751675	+	NA	NA	37
NC_016810.1	9409	3224534	3224560	-	897.867	1904.52	1.05833	6	702.36	8.98445	2.87903	3.12065	0.00090226	0.0242603	CDS	3224408	3225082	-	SL1344_3019	dsbC	27
NC_016810.1	6085	1941506	1941539	+	1824	967.626	1.05833	4	699.172	9.27795	2.89222	3.2079	0.000668548	0.0229138	3UTR	1941488	1941569	+	SL1344_1822	pykA_3UTR	34
NC_016810.1	4198	1407085	1407154	+	1677	1099.04	2.11667	5	695.79	8.68798	2.83751	3.06184	0.00109991	0.025145	CDS	1406879	1407106	+	SL1344_1301	SL1344_1301	22
NC_016810.1	4198	1407085	1407154	+	1677	1099.04	2.11667	5	695.79	8.68798	2.83751	3.06184	0.00109991	0.025145	3UTR	1407107	1407381	+	SL1344_1301	SL1344_1301_3UTR	48
NC_016810.1	3452	1194354	1194380	+	1219.02	1440.31	2.11667	117	694.611	6.33494	2.90819	2.17831	0.0146915	0.0506636	CDS	1194087	1196630	+	SL1344_1088	mdoH	27
NC_016810.1	10325	3491583	3491616	-	1293.65	1480.58	2.11667	1	694.338	9.8755	2.90969	3.394	0.000344402	0.0202465	3UTR	3491553	3491634	-	SL1344_3273	SL1344_3273_3UTR	34
NC_016810.1	13857	4629311	4629338	+	685.274	2091.05	0	0	694.08	12.6708	3.56435	3.55487	0.00018908	0.0191856	3UTR	4629298	4629367	+	SL1344_4298	hflC_3UTR	28
NC_016810.1	12108	4075969	4075995	-	871.858	1900.28	0	0	693.034	12.7538	3.56335	3.57915	0.000172356	0.0191856	intergenic	NA	NA	NA	NA	NA	NA
NC_016810.1	13724	4597392	4597429	+	1680.39	1055.59	4.23333	26	691.554	6.9685	2.82745	2.46459	0.00685851	0.0398281	3UTR	4597339	4597519	+	SL1344_4267	groEL_3UTR	38
NC_016810.1	10747	3612795	3612838	-	1501.72	1258.02	2.11667	3	691.215	9.08734	2.84401	3.19525	0.000698539	0.0231061	CDS	3612521	3612892	-	SL1344_3397	rplN	44
NC_016810.1	4769	1508821	1508863	-	1345.67	1298.29	115.358	1	690.08	6.81909	2.96712	2.29822	0.0107746	0.0453619	CDS	1508142	1508873	-	SL1344_1405	rstA	43
NC_016810.1	13707	4596222	4596263	+	2163.25	560.651	1.05833	4	682.239	8.99311	2.91202	3.08827	0.00100663	0.0248223	CDS	4595692	4597338	+	SL1344_4267	groEL	42
NC_016810.1	10274	3482479	3482495	-	792.701	1775.22	156.633	1	681.388	6.44281	3.02763	2.128	0.0166683	0.0529065	3UTR	3482411	3482556	-	SL1344_3264	secG_3UTR	17
NC_016810.1	10274	3482479	3482495	-	792.701	1775.22	156.633	1	681.388	6.44281	3.02763	2.128	0.0166683	0.0529065	tRNA	3482460	3482543	-	NA	NA	17
NC_016810.1	7671	2526814	2526869	-	1517.55	1198.67	1.05833	3	680.07	9.52897	2.89234	3.29456	0.000492882	0.0214226	tRNA	2526775	2526847	-	NA	NA	34
NC_016810.1	7249	2423488	2423513	-	678.489	2023.22	1.05833	2	676.191	9.66379	2.91621	3.31382	0.00046016	0.0209234	CDS	2422070	2423527	-	SL1344_2285	nuoN	26
NC_016810.1	11038	3679392	3679419	+	1658.91	1038.63	1.05833	3	675.4	9.48518	2.89539	3.27596	0.000526518	0.0216559	CDS	3678085	3679704	+	SL1344_3467	pckA	28
NC_016810.1	8777	2989405	2989443	-	1049.4	1636.38	0	3	672.194	10.7471	3.21294	3.34495	0.000411481	0.0206949	intergenic	NA	NA	NA	NA	NA	NA
NC_016810.1	10316	3489256	3489285	+	1214.5	1459.39	0	3	669.221	10.8001	3.22758	3.34619	0.000409657	0.0206949	3UTR	3489191	3489311	+	SL1344_3270	SL1344_3270_3UTR	30
NC_016810.1	1653	554494	554513	-	774.608	941.13	153.458	805	668.549	1.28013	2.77867	0.460699	0.322507	0.354703	intergenic	NA	NA	NA	NA	NA	NA
NC_016810.1	6145	1958608	1958653	-	1012.08	1652.28	1.05833	2	666.854	9.79249	2.91105	3.3639	0.000384245	0.0206949	sRNA	1958513	1958819	-	ncRNA0066	RyeF	46
NC_016810.1	6145	1958608	1958653	-	1012.08	1652.28	1.05833	2	666.854	9.79249	2.91105	3.3639	0.000384245	0.0206949	CDS	1958592	1959338	-	SL1344_1842	cutC	46
NC_016810.1	9414	3226661	3226724	+	1187.36	1476.34	2.11667	1	666.704	9.81003	2.91071	3.37032	0.000375406	0.0206949	CDS	3226154	3226675	+	SL1344_3021	fldB	15
NC_016810.1	9414	3226661	3226724	+	1187.36	1476.34	2.11667	1	666.704	9.81003	2.91071	3.37032	0.000375406	0.0206949	3UTR	3226676	3226775	+	SL1344_3021	fldB_3UTR	49
NC_016810.1	4377	1443610	1443657	+	957.8	1624.72	3.175	81	666.674	6.24738	2.84638	2.19485	0.0140872	0.0499256	CDS	1443319	1443906	+	SL1344_1335	sseD	48
NC_016810.1	1371	473360	473400	+	1494.94	1170.05	0	1	666.498	11.5672	3.29566	3.50982	0.000224201	0.0191856	intergenic	NA	NA	NA	NA	NA	NA
NC_016810.1	5689	1833874	1833902	+	1379.59	1281.34	1.05833	2	665.997	9.82098	2.90951	3.37547	0.000368447	0.0206949	CDS	1833497	1834348	+	SL1344_1707	ipk	29
NC_016810.1	3677	1263511	1263536	+	1260.86	1395.8	1.05833	1	664.679	10.3326	2.96393	3.48612	0.000245042	0.0192639	CDS	1262917	1263738	+	SL1344_1158	cobB	26
NC_016810.1	63	8594	8642	+	919.352	1734.94	1.05833	3	664.589	9.45726	2.89282	3.26922	0.000539218	0.021763	CDS	7665	8618	+	SL1344_0007	talB	25
NC_016810.1	804	262425	262462	+	1467.8	1185.95	0	0	663.437	12.768	3.56313	3.58337	0.000169594	0.0191856	CDS	262375	264789	+	SL1344_0225	yaeT	38
NC_016810.1	1466	503311	503340	+	1602.36	1048.17	0	3	663.384	10.8654	3.25553	3.33754	0.000422621	0.0206949	CDS	502696	503319	+	SL1344_0442	clpP	9
NC_016810.1	7684	2529774	2529822	+	1324.18	1268.62	0	58	662.7	8.59845	3.25849	2.63878	0.00416019	0.0342966	tRNA	2529791	2529863	+	NA	NA	32
NC_016810.1	5031	1626422	1626456	-	1061.84	1528.28	51.8583	0	660.492	8.69076	3.27028	2.65749	0.00393622	0.0335686	CDS	1626357	1626989	-	SL1344_1514	SL1344_1514	35
NC_016810.1	2832	989396	989421	-	1931.43	704.788	3.175	2	660.349	8.85924	2.84783	3.11087	0.000932681	0.0245714	CDS	988163	989884	-	SL1344_0894	cydC	26
NC_016810.1	4803	1524048	1524071	+	2107.84	506.599	3.175	1	654.653	9.18787	2.89689	3.17163	0.000757935	0.0233511	3UTR	1523997	1524096	+	SL1344_1419	bioD_3UTR	24
NC_016810.1	6306	2031457	2031491	+	1114.98	1489.06	2.11667	2	652.041	9.29062	2.86228	3.24588	0.000585432	0.0218435	3UTR	2031458	2031557	+	SL1344_1918	yedA_3UTR	34
NC_016810.1	1422	493642	493679	-	745.207	1783.7	0	59	646.976	8.44213	3.23411	2.61034	0.00452258	0.0348338	CDS	492840	493730	-	SL1344_0433	cyoE	38
NC_016810.1	7247	2422592	2422651	-	590.285	1994.6	0	1	646.472	11.2521	3.25463	3.45726	0.000272846	0.0194431	CDS	2422070	2423527	-	SL1344_2285	nuoN	60
NC_016810.1	5912	1896175	1896189	-	1062.97	731.283	385.233	399	644.621	1.1692	2.7588	0.423805	0.335854	0.368513	intergenic	NA	NA	NA	NA	NA	NA
NC_016810.1	876	275064	275099	+	677.358	1894.98	2.11667	1	643.863	9.57232	2.92284	3.275	0.000528304	0.0216559	CDS	274178	275941	+	SL1344_0234	SL1344_0234	36
NC_016810.1	13971	4672448	4672470	+	1283.47	1283.46	2.11667	4	643.262	8.77773	2.83981	3.09095	0.000997576	0.0247471	CDS	4672145	4672489	+	SL1344_4344	SL1344_4344	23
NC_016810.1	8190	2705402	2705427	-	211.462	2352.83	0	1	641.322	10.6784	3.23562	3.30025	0.000482989	0.0213372	sRNA	2705381	2705564	-	ncRNA0017	GlmY	26
NC_016810.1	11185	3718381	3718420	-	1195.27	1356.58	0	1	638.214	11.4918	3.28301	3.50038	0.000232295	0.0192639	intergenic	NA	NA	NA	NA	NA	NA
NC_016810.1	1243	451011	451058	+	487.381	2006.26	0	48	635.41	8.40337	3.21762	2.61167	0.004505	0.0348338	5UTR	450940	451039	+	SL1344_0393	phoR_5UTR	29
NC_016810.1	1243	451011	451058	+	487.381	2006.26	0	48	635.41	8.40337	3.21762	2.61167	0.004505	0.0348338	3UTR	450971	451031	+	SL1344_0392	phoB_3UTR	21
NC_016810.1	1243	451011	451058	+	487.381	2006.26	0	48	635.41	8.40337	3.21762	2.61167	0.004505	0.0348338	CDS	451040	452335	+	SL1344_0393	phoR	19
NC_016810.1	8004	2656177	2656205	-	999.64	1528.28	1.05833	0	632.244	11.4945	3.31124	3.47135	0.000258929	0.0194431	5UTR	2656122	2656287	-	SL1344_2486	yfgA_5UTR	29
NC_016810.1	273	104313	104386	-	1151.17	1367.18	0	1	629.838	11.4685	3.28188	3.49448	0.000237491	0.0192639	CDS	103484	104473	-	SL1344_0092	pdxA	74
NC_016810.1	1884	670491	670533	+	617.425	1896.04	1.05833	3	629.38	9.24839	2.89493	3.19469	0.000699904	0.0231061	CDS	669937	670500	+	SL1344_0596	ahpC	10
NC_016810.1	1307	464444	464472	+	1146.65	1360.82	0	1	627.117	11.4623	3.28196	3.49252	0.000239244	0.0192639	CDS	463675	464646	+	SL1344_0403	secF	29
NC_016810.1	9108	3118904	3118972	-	731.637	1775.22	0	0	626.714	12.5843	3.56512	3.52984	0.000207902	0.0191856	CDS	3118827	3120125	-	SL1344_2931	eno	69
NC_016810.1	3352	1140456	1140486	-	962.323	1539.93	1.05833	1	626.079	10.2092	2.96661	3.44138	0.000289379	0.0198357	CDS	1139959	1140705	-	SL1344_1035	copR	31
NC_016810.1	2590	924748	924800	+	1092.37	1400.04	0	4	624.101	10.5121	3.22842	3.25612	0.000564725	0.0218413	3UTR	924730	924829	+	SL1344_0829	SL1344_0829_3UTR	53
NC_016810.1	12949	4325541	4325584	-	1490.41	1001.54	2.11667	2	624.018	9.21387	2.86277	3.21851	0.000644287	0.0227974	CDS	4324799	4326997	-	SL1344_4044	priA	44
NC_016810.1	1693	559678	559717	-	1961.96	500.24	30.6917	2	623.724	6.95415	2.81987	2.46613	0.00682917	0.039787	CDS	557433	559934	-	SL1344_0491	ybaR	40
NC_016810.1	10664	3606761	3606804	-	1193.01	1297.23	0	2	623.061	10.9729	3.23646	3.3904	0.000348959	0.0203218	CDS	3606452	3606784	-	SL1344_3384	rpsK	24
NC_016810.1	407	154357	154383	+	963.454	1520.86	0	3	621.828	10.6316	3.21336	3.30857	0.000468873	0.021088	CDS	153536	154366	+	SL1344_0131	ftsQ	10
NC_016810.1	407	154357	154383	+	963.454	1520.86	0	3	621.828	10.6316	3.21336	3.30857	0.000468873	0.021088	CDS	154363	155625	+	SL1344_0132	ftsA	21
NC_016810.1	14138	4750337	4750369	-	967.977	1512.38	1.05833	0	620.354	11.4659	3.31254	3.46135	0.000268736	0.0194431	3UTR	4750252	4750351	-	SL1344_4416	SL1344_4416_3UTR	15
NC_016810.1	14138	4750337	4750369	-	967.977	1512.38	1.05833	0	620.354	11.4659	3.31254	3.46135	0.000268736	0.0194431	CDS	4750352	4751371	-	SL1344_4416	SL1344_4416	18
NC_016810.1	4379	1443710	1443742	+	1114.98	427.112	567.267	370	619.84	0.5911	2.76054	0.214125	0.415225	0.447104	CDS	1443319	1443906	+	SL1344_1335	sseD	33
NC_016810.1	6806	2290071	2290112	+	248.779	2226.71	1.05833	1	619.386	9.50942	2.99654	3.17347	0.000753146	0.0233454	3UTR	2290016	2290115	+	SL1344_2171	yeiG_3UTR	42
NC_016810.1	2163	760805	760833	+	1169.26	1304.65	2.11667	1	619.258	9.71182	2.9109	3.33637	0.000424404	0.0206949	CDS	759169	760809	+	SL1344_0680	pgm	5
NC_016810.1	2163	760805	760833	+	1169.26	1304.65	2.11667	1	619.258	9.71182	2.9109	3.33637	0.000424404	0.0206949	3UTR	760810	760860	+	SL1344_0680	pgm_3UTR	24
NC_016810.1	427	157037	157096	+	928.399	1525.1	17.9917	3	618.622	7.31445	2.83694	2.57829	0.00496457	0.0359446	CDS	156938	157855	+	SL1344_0134	lpxC	60
NC_016810.1	7382	2445560	2445592	+	529.221	1941.61	0	2	618.208	10.6309	3.20827	3.31358	0.000460542	0.0209234	5UTR	2445430	2445654	+	SL1344_2306	ackA_5UTR	33
NC_016810.1	9256	3162614	3162664	+	1657.77	807.591	0	1	616.591	11.4186	3.31983	3.43953	0.000291363	0.0198357	tRNA	3162632	3162705	+	NA	NA	33
NC_016810.1	3886	1309759	1309811	-	923.876	1538.87	1.05833	1	616.202	10.1794	2.96715	3.43072	0.000300996	0.0199665	sRNA	1309727	1309824	-	ncRNA0030	IsrE	53
NC_016810.1	4966	1600959	1600993	-	269.134	2187.49	1.05833	1	614.671	9.55265	2.99424	3.19034	0.000710534	0.0232363	3UTR	1600990	1601089	-	SL1344_1493	osmC_3UTR	4
NC_016810.1	14433	4863217	4863264	-	1406.73	1051.35	0	0	614.522	12.6514	3.5643	3.54949	0.000192989	0.0191856	3UTR	4863146	4863245	-	SL1344_4513	rob_3UTR	29
NC_016810.1	14433	4863217	4863264	-	1406.73	1051.35	0	0	614.522	12.6514	3.5643	3.54949	0.000192989	0.0191856	CDS	4863246	4864115	-	SL1344_4513	rob	19
NC_016810.1	9799	3351374	3351389	+	815.317	485.403	474.133	679	613.463	0.148962	2.76565	0.0538616	0.478523	0.508201	intergenic	NA	NA	NA	NA	NA	NA
NC_016810.1	7008	2352167	2352192	-	1881.68	558.531	1.05833	4	611.316	8.89241	2.90904	3.05682	0.00111849	0.0251623	CDS	2352011	2352460	-	SL1344_2226	napB	26
NC_016810.1	982	323224	323243	+	817.579	545.813	356.658	723	610.763	0.395597	2.77048	0.14279	0.443228	0.474519	intergenic	NA	NA	NA	NA	NA	NA
NC_016810.1	757	254840	254916	+	1415.78	1020.62	1.05833	2	609.864	9.67075	2.91187	3.32114	0.000448246	0.0209224	CDS	254293	255018	+	SL1344_0217	rpsB	77
NC_016810.1	6592	2183155	2183182	+	441.018	1994.6	1.05833	1	609.42	9.83791	2.98222	3.29885	0.000485409	0.0213599	intergenic	NA	NA	NA	NA	NA	NA
NC_016810.1	9894	3379963	3380002	-	2101.05	333.847	1.05833	1	609.24	9.6759	2.98659	3.23978	0.000598101	0.0219831	3UTR	3379919	3380018	-	SL1344_3170	glgS_3UTR	40
NC_016810.1	609	210996	211037	-	1042.61	1387.32	0	4	608.483	10.4663	3.22661	3.24374	0.000589849	0.0218887	3UTR	210927	211026	-	SL1344_0181	panD_3UTR	31
NC_016810.1	609	210996	211037	-	1042.61	1387.32	0	4	608.483	10.4663	3.22661	3.24374	0.000589849	0.0218887	CDS	211027	211407	-	SL1344_0181	panD	11
NC_016810.1	12012	4031189	4031216	-	2132.72	264.958	1.05833	35	608.433	6.82142	3.01662	2.26128	0.011871	0.0469962	intergenic	NA	NA	NA	NA	NA	NA
NC_016810.1	8039	2672795	2672861	+	1151.17	1249.54	30.6917	2	608.351	7.2084	2.8636	2.51725	0.0059137	0.0377795	sRNA	2672651	2672945	+	ncRNA0067	RyfA	67
NC_016810.1	12229	4100779	4100812	-	676.227	1746.6	2.11667	1	606.486	9.5135	2.92194	3.25588	0.000565206	0.0218413	CDS	4100663	4101478	-	SL1344_3838	atpB	34
NC_016810.1	3651	1253748	1253790	+	571.061	1840.93	4.23333	5	605.305	7.80237	2.81516	2.77156	0.00278945	0.0309176	CDS	1253570	1253827	+	SL1344_1151	SL1344_1151	43
NC_016810.1	8686	2949932	2949970	-	948.754	1467.87	2.11667	2	605.184	9.16393	2.86431	3.19935	0.000688686	0.0230571	CDS	2949378	2950430	-	SL1344_2763	SL1344_2763	39
NC_016810.1	4392	1444656	1444682	+	862.812	1553.71	1.05833	1	604.646	10.1372	2.96812	3.41537	0.00031848	0.0201162	CDS	1444377	1444811	+	SL1344_1337	sscB	27
NC_016810.1	6231	1993249	1993287	-	1197.53	1149.92	5.29167	50	600.685	6.15527	2.82388	2.17972	0.014639	0.0506132	3UTR	1992857	1993380	-	SL1344_1875	pgsA_3UTR	39
NC_016810.1	13195	4391221	4391265	+	1646.47	751.42	2.11667	1	600.251	9.57911	2.91303	3.28836	0.000503861	0.0214553	CDS	4387239	4391267	+	SL1344_4092	rpoB	45
NC_016810.1	1274	457528	457560	-	701.105	1697.85	0	0	599.739	12.5213	3.56579	3.51151	0.000222783	0.0191856	3UTR	457509	457558	-	SL1344_0397	SL1344_0397_3UTR	31
NC_016810.1	1274	457528	457560	-	701.105	1697.85	0	0	599.739	12.5213	3.56579	3.51151	0.000222783	0.0191856	CDS	457559	458161	-	SL1344_0397	SL1344_0397	2
NC_016810.1	3759	1278491	1278505	-	1509.64	879.66	0	5	598.574	10.2993	3.23941	3.17938	0.000737958	0.0233454	5UTR	1278362	1278580	-	SL1344_1171	SL1344_1171_5UTR	15
NC_016810.1	3759	1278491	1278505	-	1509.64	879.66	0	5	598.574	10.2993	3.23941	3.17938	0.000737958	0.0233454	CDS	1278442	1279548	-	SL1344_1172	trmU	15
NC_016810.1	363	139905	139948	+	931.791	1458.33	0	2	598.03	10.8515	3.22458	3.36525	0.000382373	0.0206949	5UTR	139906	139949	+	SL1344_0119	mraZ_5UTR	43
NC_016810.1	7717	2541841	2541901	+	848.111	1538.87	2.11667	3	598.026	8.82639	2.84605	3.10128	0.000963446	0.0246226	CDS	2540947	2541918	+	SL1344_2393	cysK	61
NC_016810.1	7717	2541841	2541901	+	848.111	1538.87	2.11667	3	598.026	8.82639	2.84605	3.10128	0.000963446	0.0246226	5UTR	2541849	2542301	+	SL1344_2394	ptsH_5UTR	53
NC_016810.1	4005	1327653	1327687	+	1152.3	1234.7	0	3	597.501	10.6581	3.23804	3.29152	0.000498236	0.0214226	3UTR	1327617	1327716	+	SL1344_1227	SL1344_1227_3UTR	35
NC_016810.1	7584	2503569	2503614	+	887.69	1430.77	42.3333	23	595.949	5.1737	2.77645	1.86342	0.0312016	0.0690497	tRNA	2503540	2503611	+	NA	NA	43
NC_016810.1	6375	2073594	2073618	+	1304.96	1073.61	1.05833	3	595.657	9.34167	2.89353	3.22847	0.000622275	0.0224133	CDS	2073535	2074125	+	SL1344_1968	SL1344_1968	25
NC_016810.1	7059	2363909	2363954	-	681.881	1636.38	0	61	594.815	8.29131	3.23648	2.56183	0.00520614	0.0364169	CDS	2363159	2364127	-	SL1344_2237	ompC	46
NC_016810.1	3819	1290620	1290655	-	1627.24	745.061	1.05833	3	594.091	9.22465	2.90239	3.1783	0.000740712	0.0233454	sRNA	1290590	1290674	-	ncRNA0179	STnc520	36
NC_016810.1	12774	4277025	4277038	-	883.166	1491.18	0	1	593.837	11.3306	3.27276	3.4621	0.000267987	0.0194431	CDS	4276520	4277347	-	SL1344_3994	rhaD	14
NC_016810.1	7508	2486295	2486348	-	735.03	1633.2	2.11667	1	592.837	9.52796	2.91945	3.26362	0.000550001	0.0217669	5UTR	2486241	2486340	-	SL1344_2346	SL1344_2346_5UTR	46
NC_016810.1	7508	2486295	2486348	-	735.03	1633.2	2.11667	1	592.837	9.52796	2.91945	3.26362	0.000550001	0.0217669	3UTR	2486269	2486337	-	SL1344_2347	fabB_3UTR	43
NC_016810.1	7508	2486295	2486348	-	735.03	1633.2	2.11667	1	592.837	9.52796	2.91945	3.26362	0.000550001	0.0217669	CDS	2486338	2487552	-	SL1344_2347	fabB	11
NC_016810.1	12380	4148303	4148364	+	1021.13	1336.45	0	2	589.893	10.8663	3.22807	3.36618	0.000381083	0.0206949	CDS	4147129	4148388	+	SL1344_3876	rho	62
NC_016810.1	10283	3486113	3486138	-	1105.94	1249.54	1.05833	0	589.134	11.3966	3.29676	3.4569	0.000273209	0.0194431	CDS	3486106	3488040	-	SL1344_3268	ftsH	26
NC_016810.1	13974	4675278	4675320	-	304.189	2046.53	1.05833	3	588.695	8.81697	2.91048	3.02939	0.00122525	0.0255088	3UTR	4675257	4675321	-	SL1344_4347	ppa_3UTR	43
NC_016810.1	3655	1253897	1253925	-	1126.29	1220.93	1.05833	2	587.569	9.6429	2.91339	3.30986	0.000466717	0.0210725	3UTR	1253862	1253923	-	SL1344_1152	SL1344_1152_3UTR	27
NC_016810.1	3655	1253897	1253925	-	1126.29	1220.93	1.05833	2	587.569	9.6429	2.91339	3.30986	0.000466717	0.0210725	CDS	1253924	1254889	-	SL1344_1152	SL1344_1152	2
NC_016810.1	9531	3251395	3251425	-	984.94	1358.7	0	2	586.411	10.8484	3.22707	3.3617	0.000387325	0.0206949	CDS	3251412	3252575	-	SL1344_3045	pgk	14
NC_016810.1	2140	751740	751763	-	973.632	1364	1.05833	2	585.173	9.62299	2.91259	3.30393	0.000476696	0.0212566	CDS	750782	752086	-	SL1344_0671	citA	24
NC_016810.1	12460	4167164	4167204	-	1098.02	1235.76	1.05833	1	583.961	10.145	2.96554	3.42097	0.000311987	0.0200238	CDS	4166594	4167550	-	SL1344_3893	hemC	41
NC_016810.1	2492	879972	879989	-	1214.5	286.154	291.042	543	583.673	0.568625	2.80083	0.20302	0.41956	0.451489	CDS	878868	879974	-	SL1344_0791	SL1344_0791	3
NC_016810.1	3161	1073974	1073990	-	465.896	1292.99	176.742	395	582.658	1.55465	2.75928	0.563425	0.286573	0.318102	intergenic	NA	NA	NA	NA	NA	NA
NC_016810.1	9717	3323023	3323052	-	751.992	1573.85	0	1	581.71	11.2516	3.26741	3.4436	0.000287016	0.0198357	3UTR	3322950	3323049	-	SL1344_3113	gsp_3UTR	27
NC_016810.1	9717	3323023	3323052	-	751.992	1573.85	0	1	581.71	11.2516	3.26741	3.4436	0.000287016	0.0198357	CDS	3323050	3324906	-	SL1344_3113	gsp	3
NC_016810.1	1319	466749	466783	-	628.733	1686.19	1.05833	0	578.996	11.3025	3.33853	3.38548	0.000355269	0.0205085	sRNA	466718	466783	-	ncRNA0057	RdlE	35
NC_016810.1	8793	2992547	2992588	-	1427.09	880.72	1.05833	1	577.467	10.0902	2.96686	3.40096	0.000335751	0.0202116	tRNA	2992506	2992579	-	NA	NA	33
NC_016810.1	6975	2340114	2340181	-	1055.05	1247.42	0	3	576.368	10.5856	3.23075	3.27652	0.000525465	0.0216559	CDS	2338601	2340967	-	SL1344_2217	sspH2	68
NC_016810.1	10623	3603136	3603168	+	967.977	1334.33	0	3	576.326	10.5551	3.22188	3.27606	0.000526327	0.0216559	CDS	3602771	3603184	+	SL1344_3377	mscL	33
NC_016810.1	6871	2316062	2316083	+	623.079	1679.83	1.05833	1	576.242	9.96009	2.97404	3.34901	0.000405506	0.0206949	CDS	2315750	2316844	+	SL1344_2194	yejB	22
NC_016810.1	3362	1147316	1147350	-	1181.7	1110.7	2.11667	3	574.38	8.82544	2.84566	3.10137	0.000963142	0.0246226	intergenic	NA	NA	NA	NA	NA	NA
NC_016810.1	9791	3346931	3346966	+	617.425	1669.23	6.35	1	573.502	8.57112	2.90807	2.94736	0.00160251	0.0272329	CDS	3346109	3346936	+	SL1344_3139	dkgA	6
NC_016810.1	9791	3346931	3346966	+	617.425	1669.23	6.35	1	573.502	8.57112	2.90807	2.94736	0.00160251	0.0272329	3UTR	3346937	3346989	+	SL1344_3139	dkgA_3UTR	30
NC_016810.1	6574	2174324	2174339	-	478.335	645.437	377.825	790	572.899	0.0243511	2.76064	0.00882083	0.496481	0.52424	CDS	2174311	2175210	-	SL1344_2073	rfbD	16
NC_016810.1	3712	1273746	1273799	-	1113.85	1170.05	0	3	571.727	10.5981	3.24182	3.2692	0.000539264	0.021763	CDS	1272877	1273998	-	SL1344_1167	SL1344_1167	54
NC_016810.1	10945	3642204	3642234	-	641.172	1557.95	83.6083	0	570.683	7.98593	3.31424	2.40959	0.00798532	0.0416616	CDS	3641837	3642439	-	SL1344_3437	fic	31
NC_016810.1	6328	2041114	2041213	+	920.483	1352.34	1.05833	1	568.722	10.0832	2.96717	3.39827	0.000339068	0.0202116	CDS	2040503	2041510	+	SL1344_1928	SL1344_1928	100
NC_016810.1	7049	2363116	2363134	-	489.643	1782.64	0	1	568.32	11.0379	3.25483	3.39123	0.000347901	0.0203218	3UTR	2363109	2363158	-	SL1344_2237	ompC_3UTR	19
NC_016810.1	8079	2679976	2680017	-	565.407	1701.03	0	2	567.109	10.5829	3.21285	3.29393	0.000493985	0.0214226	CDS	2679253	2680467	-	SL1344_2505	iscS	42
NC_016810.1	6227	1992872	1992915	-	690.928	1574.91	0	2	566.959	10.6761	3.21789	3.31773	0.000453765	0.0209224	5UTR	1992854	1992953	-	SL1344_1874A	SL1344_1874A_5UTR	44
NC_016810.1	6227	1992872	1992915	-	690.928	1574.91	0	2	566.959	10.6761	3.21789	3.31773	0.000453765	0.0209224	3UTR	1992857	1993380	-	SL1344_1875	pgsA_3UTR	44
NC_016810.1	6227	1992872	1992915	-	690.928	1574.91	0	2	566.959	10.6761	3.21789	3.31773	0.000453765	0.0209224	sRNA	1992864	1992915	-	ncRNA0288	STnc2180	44
NC_016810.1	7239	2416513	2416572	-	470.419	1788.99	0	1	565.103	11.0126	3.254	3.38432	0.000356774	0.0205425	CDS	2416494	2416805	-	SL1344_2280	SL1344_2280	60
NC_016810.1	2391	849024	849048	+	815.317	1439.25	2.11667	2	564.671	9.04055	2.86655	3.1538	0.000805784	0.0237417	CDS	848435	849430	+	SL1344_0762	SL1344_0762	25
NC_016810.1	3486	1206475	1206511	-	511.128	1733.88	0	2	561.753	10.5238	3.21095	3.27747	0.000523708	0.0216559	3UTR	1206392	1206491	-	SL1344_1102	grxB_3UTR	17
NC_016810.1	3486	1206475	1206511	-	511.128	1733.88	0	2	561.753	10.5238	3.21095	3.27747	0.000523708	0.0216559	CDS	1206492	1207139	-	SL1344_1102	grxB	20
NC_016810.1	4336	1441378	1441399	+	696.582	1544.17	1.05833	1	560.704	9.97908	2.97153	3.35823	0.00039222	0.0206949	CDS	1441373	1441846	+	SL1344_1333	sscA	22
NC_016810.1	12438	4162452	4162487	+	592.547	782.155	408.517	458	560.305	0.654355	2.75921	0.237153	0.406269	0.43843	tRNA	4162453	4162526	+	NA	NA	35
NC_016810.1	4464	1450536	1450591	+	999.64	1234.7	0	2	559.086	10.7984	3.23008	3.34306	0.000414301	0.0206949	CDS	1450508	1452553	+	SL1344_1348	ssaV	56
NC_016810.1	12312	4128356	4128390	+	1154.56	1078.91	0	2	558.867	10.8322	3.24462	3.33852	0.000421126	0.0206949	CDS	4128045	4128383	+	SL1344_3859	SL1344_3859	28
NC_016810.1	12312	4128356	4128390	+	1154.56	1078.91	0	2	558.867	10.8322	3.24462	3.33852	0.000421126	0.0206949	3UTR	4128384	4128417	+	SL1344_3859	SL1344_3859_3UTR	7
NC_016810.1	6318	2040006	2040064	-	1022.26	1150.98	2.11667	56	557.837	6.58547	2.87975	2.28682	0.0111032	0.0458801	intergenic	NA	NA	NA	NA	NA	NA
NC_016810.1	1764	607743	607756	-	1458.75	764.138	0	4	556.722	10.3489	3.2478	3.18643	0.000720194	0.0232975	intergenic	NA	NA	NA	NA	NA	NA
NC_016810.1	6275	2019500	2019513	-	623.079	559.591	464.608	578	556.32	0.188379	2.76011	0.0682506	0.472793	0.502926	intergenic	NA	NA	NA	NA	NA	NA
NC_016810.1	7772	2553901	2553931	-	782.524	1441.37	0	1	556.224	11.2178	3.27138	3.42907	0.000302832	0.0199665	CDS	2553141	2554157	-	SL1344_2407	cysP	31
NC_016810.1	10087	3420669	3420693	+	807.402	1413.81	1.05833	2	556.069	9.51861	2.91352	3.26705	0.000543378	0.0217669	CDS	3420313	3420678	+	SL1344_3206	SL1344_3206	10
NC_016810.1	10087	3420669	3420693	+	807.402	1413.81	1.05833	2	556.069	9.51861	2.91352	3.26705	0.000543378	0.0217669	3UTR	3420679	3420778	+	SL1344_3206	SL1344_3206_3UTR	15
NC_016810.1	6389	2081057	2081082	+	1424.83	786.395	1.05833	0	553.07	11.2148	3.27499	3.42438	0.0003081	0.0200238	3UTR	2080864	2081087	+	SL1344_1977	SL1344_1977_3UTR	26
NC_016810.1	8716	2953051	2953088	+	1226.93	978.224	0	3	552.04	10.5832	3.24767	3.2587	0.00055962	0.0217795	CDS	2952171	2953067	+	SL1344_2765	mig-14	17
NC_016810.1	8716	2953051	2953088	+	1226.93	978.224	0	3	552.04	10.5832	3.24767	3.2587	0.00055962	0.0217795	3UTR	2953068	2953167	+	SL1344_2765	mig-14_3UTR	21
NC_016810.1	10644	3605426	3605478	-	1197.53	1006.84	0	1	551.343	11.294	3.29441	3.42824	0.000303757	0.0199665	CDS	3604783	3605772	-	SL1344_3382	pez	53
NC_016810.1	10644	3605426	3605478	-	1197.53	1006.84	0	1	551.343	11.294	3.29441	3.42824	0.000303757	0.0199665	sRNA	3604974	3605468	-	ncRNA0261	STnc1675	43
NC_016810.1	4567	1461256	1461293	-	1067.49	1130.84	0	0	549.582	12.5036	3.56606	3.50629	0.0002272	0.0191856	CDS	1461087	1462235	-	SL1344_1359	cfa	38
NC_016810.1	9615	3273242	3273279	+	1798	393.197	0	2	548.298	10.5412	3.28976	3.20425	0.000677066	0.0230113	CDS	3272395	3273549	+	SL1344_3065	metK	38
NC_016810.1	9518	3250344	3250388	-	245.387	1942.67	0	0	547.014	11.9823	3.57373	3.35287	0.000399888	0.0206949	CDS	3250231	3251310	-	SL1344_3044	fba	45
NC_016810.1	4239	1417629	1417661	-	309.843	1869.54	0	1	545.096	10.7584	3.24597	3.31438	0.000459234	0.0209234	CDS	1416778	1418136	-	SL1344_1312	pykF	33
NC_016810.1	9268	3171006	3171026	-	1301.57	874.361	1.05833	1	544.497	10.0184	2.96714	3.37644	0.000367155	0.0206949	CDS	3167570	3171115	-	SL1344_2972	recB	21
NC_016810.1	1368	472756	472810	+	1018.86	1100.1	0	56	543.742	8.36509	3.3278	2.5137	0.00597359	0.0379263	CDS	472466	472981	+	SL1344_0414	SL1344_0414	55
NC_016810.1	11205	3723247	3723272	-	833.41	1338.57	1.05833	1	543.509	10.0044	2.96847	3.37022	0.000375542	0.0206949	CDS	3722701	3724134	-	SL1344_3502	glgA	26
NC_016810.1	10981	3657839	3657885	-	1082.19	1088.45	0	1	542.909	11.2668	3.28644	3.42825	0.000303738	0.0199665	CDS	3657766	3658770	-	SL1344_3448	trpS	47
NC_016810.1	297	107570	107591	-	1017.73	1147.8	0	2	541.883	10.7667	3.23612	3.32703	0.000438878	0.0207925	CDS	105813	108173	-	SL1344_0094	imp	22
NC_016810.1	6445	2131342	2131366	-	1237.11	925.233	0	5	541.836	10.2093	3.24199	3.14908	0.000818932	0.0239214	3UTR	2131263	2131362	-	SL1344_2035	SL1344_2035_3UTR	21
NC_016810.1	6445	2131342	2131366	-	1237.11	925.233	0	5	541.836	10.2093	3.24199	3.14908	0.000818932	0.0239214	CDS	2131363	2131698	-	SL1344_2035	SL1344_2035	4
NC_016810.1	4952	1592938	1592974	-	609.509	1552.65	2.11667	0	541.07	10.7868	3.29213	3.27655	0.000525426	0.0216559	CDS	1592913	1594988	-	SL1344_1488	glgX	37
NC_016810.1	431	157286	157352	+	1021.13	1142.5	0	0	540.906	12.4795	3.56635	3.49923	0.0002333	0.0192639	CDS	156938	157855	+	SL1344_0134	lpxC	67
NC_016810.1	13539	4549125	4549156	-	865.073	1295.11	0	2	540.547	10.7151	3.22698	3.32046	0.000449342	0.0209224	3UTR	4549044	4549143	-	SL1344_4223	SL1344_4223_3UTR	19
NC_016810.1	13539	4549125	4549156	-	865.073	1295.11	0	2	540.547	10.7151	3.22698	3.32046	0.000449342	0.0209224	CDS	4549144	4550052	-	SL1344_4223	SL1344_4223	13
NC_016810.1	1627	544700	544713	-	417.271	657.095	355.6	732	540.491	0.0374921	2.76027	0.0135828	0.494581	0.5226	intergenic	NA	NA	NA	NA	NA	NA
NC_016810.1	2016	713875	713920	+	635.518	1520.86	1.05833	1	539.608	9.9022	2.97312	3.33058	0.000433328	0.0207925	CDS	712934	713887	+	SL1344_0639	SL1344_0639	13
NC_016810.1	2016	713875	713920	+	635.518	1520.86	1.05833	1	539.608	9.9022	2.97312	3.33058	0.000433328	0.0207925	5UTR	713869	713954	+	SL1344_0640	SL1344_0640_5UTR	46
NC_016810.1	11919	3985616	3985642	-	1878.28	270.257	4.23333	1	538.443	8.45289	2.89515	2.91968	0.00175198	0.0280613	intergenic	NA	NA	NA	NA	NA	NA
NC_016810.1	12130	4084583	4084597	-	628.733	1518.74	2.11667	1	537.647	9.36117	2.92227	3.20339	0.0006791	0.0230113	CDS	4083801	4084760	-	SL1344_3823	pstC	15
NC_016810.1	10638	3604963	3605003	-	779.131	1359.76	8.46667	2	537.34	7.93637	2.84863	2.78603	0.00266792	0.0307276	CDS	3604783	3605772	-	SL1344_3382	pez	41
NC_016810.1	10638	3604963	3605003	-	779.131	1359.76	8.46667	2	537.34	7.93637	2.84863	2.78603	0.00266792	0.0307276	sRNA	3604974	3605468	-	ncRNA0261	STnc1675	30
NC_016810.1	12373	4147729	4147779	+	1375.07	764.138	2.11667	1	535.581	9.45697	2.91383	3.24555	0.00058612	0.0218435	CDS	4147129	4148388	+	SL1344_3876	rho	51
NC_016810.1	14185	4776488	4776520	-	1741.45	370.941	20.1083	0	533.126	8.82159	3.21857	2.74084	0.00306408	0.0317994	5UTR	4776418	4776588	-	SL1344_4431	SL1344_4431_5UTR	33
NC_016810.1	14185	4776488	4776520	-	1741.45	370.941	20.1083	0	533.126	8.82159	3.21857	2.74084	0.00306408	0.0317994	sRNA	4776443	4776588	-	ncRNA0385	SLnc0039	33
NC_016810.1	2608	932369	932397	+	978.155	1150.98	2.11667	1	533.062	9.49171	2.91322	3.25815	0.000560708	0.0217795	intergenic	NA	NA	NA	NA	NA	NA
NC_016810.1	4491	1452754	1452783	+	416.14	1701.03	1.05833	0	529.557	11.0878	3.35812	3.30178	0.000480361	0.0213052	CDS	1452543	1453844	+	SL1344_1349	ssaN	30
NC_016810.1	11860	3982103	3982161	-	1341.15	775.796	1.05833	0	529.5	11.1623	3.27695	3.40631	0.000329237	0.0201482	CDS	3982062	3982541	-	SL1344_3727	cigR	59
NC_016810.1	12160	4095323	4095361	-	408.224	1709.51	0	0	529.433	12.1795	3.56992	3.41169	0.00032281	0.0201459	CDS	4094982	4095401	-	SL1344_3831	atpC	39
NC_016810.1	3795	1288893	1288922	+	756.515	1354.46	0	1	527.995	11.1489	3.27293	3.40639	0.000329143	0.0201482	sRNA	1288534	1289103	+	ncRNA0178	STnc510	30
NC_016810.1	3795	1288893	1288922	+	756.515	1354.46	0	1	527.995	11.1489	3.27293	3.40639	0.000329143	0.0201482	5UTR	1288546	1289190	+	SL1344_1184	pagC_5UTR	30
NC_016810.1	1816	645771	645799	+	669.442	1435.01	1.05833	3	527.128	9.09517	2.89556	3.14108	0.000841629	0.0240619	CDS	644950	648834	+	SL1344_0576	entF	29
NC_016810.1	6010	1919438	1919473	-	608.378	1499.66	0	0	527.01	12.3305	3.568	3.45587	0.000274262	0.0194431	intergenic	NA	NA	NA	NA	NA	NA
NC_016810.1	4216	1415264	1415295	+	1220.15	887.079	0	0	526.807	12.4267	3.56686	3.48392	0.000247061	0.019266	CDS	1414841	1415842	+	SL1344_1309	SL1344_1309	32
NC_016810.1	141	46650	46672	+	757.646	1344.93	1.05833	1	526.157	9.93933	2.96984	3.34676	0.000408817	0.0206949	CDS	46190	47356	+	SL1344_0040	nhaA	23
NC_016810.1	7658	2523445	2523458	+	695.451	541.574	264.583	603	526.152	0.619542	2.77189	0.223508	0.41157	0.443723	CDS	2523019	2524221	+	SL1344_2377	nupC	14
NC_016810.1	3663	1257024	1257059	-	1127.42	973.985	1.05833	2	526.116	9.47617	2.91283	3.25325	0.00057046	0.0218413	CDS	1255037	1258483	-	SL1344_1153	mfd	36
NC_016810.1	10044	3415853	3415889	+	1051.66	1049.23	0	1	525.473	11.2201	3.2872	3.41327	0.000320942	0.0201358	5UTR	3415729	3415898	+	SL1344_3199	SL1344_3199_5UTR	37
NC_016810.1	4900	1568339	1568369	-	932.922	1159.46	6.35	1	524.932	8.62275	2.88716	2.98659	0.00141056	0.0262904	5UTR	1568150	1568411	-	SL1344_1465	hyaD2_5UTR	31
NC_016810.1	4900	1568339	1568369	-	932.922	1159.46	6.35	1	524.932	8.62275	2.88716	2.98659	0.00141056	0.0262904	CDS	1568155	1568898	-	SL1344_1466	hyaC2	31
NC_016810.1	8444	2806599	2806652	-	643.434	1454.09	0	0	524.38	12.3436	3.5678	3.45972	0.000270373	0.0194431	CDS	2805960	2806940	-	SL1344_2622	rluD	54
NC_016810.1	5880	1888466	1888506	+	1084.45	953.848	0	59	524.325	8.23526	3.266	2.52151	0.00584262	0.0375827	CDS	1887926	1888786	+	SL1344_1761	manZ	41
NC_016810.1	5291	1712665	1712690	+	903.521	1189.13	1.05833	0	523.427	11.2271	3.30659	3.39536	0.000342688	0.0202465	CDS	1712130	1713077	+	SL1344_1592	SL1344_1592	26
NC_016810.1	8210	2723468	2723494	-	1088.97	998.361	1.05833	0	522.098	11.2108	3.29034	3.40718	0.000328187	0.0201482	3UTR	2723432	2723497	-	SL1344_2544	lepB_3UTR	27
NC_016810.1	5714	1837484	1837537	-	1909.95	165.334	5.29167	6	521.643	6.63703	2.85718	2.32293	0.0100914	0.0443712	CDS	1837416	1837694	-	SL1344_1710	SL1344_1710	54
NC_016810.1	3174	1086498	1086533	-	166.23	1915.11	0	2	520.836	9.82696	3.197	3.07381	0.00105673	0.0249022	3UTR	1086505	1086604	-	SL1344_0983	sodCI_3UTR	29
NC_016810.1	2171	765139	765187	-	1985.71	93.2651	1.05833	1	520.259	8.72722	3.02155	2.88833	0.00193647	0.0287575	5UTR	764989	765503	-	SL1344_0683	speF_5UTR	49
NC_016810.1	7564	2499450	2499484	-	975.893	1091.63	1.05833	0	517.144	11.2083	3.29817	3.39834	0.000338978	0.0202116	3UTR	2499400	2499455	-	SL1344_2359	SL1344_2359_3UTR	6
NC_016810.1	7564	2499450	2499484	-	975.893	1091.63	1.05833	0	517.144	11.2083	3.29817	3.39834	0.000338978	0.0202116	CDS	2499456	2499740	-	SL1344_2359	SL1344_2359	29
NC_016810.1	10114	3441382	3441412	-	941.969	1126.6	0	0	517.142	12.412	3.56718	3.47951	0.000251168	0.019266	CDS	3441185	3442132	-	SL1344_3224	SL1344_3224	31
NC_016810.1	5754	1853628	1853661	+	390.131	1674.53	0	1	516.416	10.8332	3.25297	3.33024	0.000433852	0.0207925	CDS	1851923	1853635	+	SL1344_1724	treA	8
NC_016810.1	5754	1853628	1853661	+	390.131	1674.53	0	1	516.416	10.8332	3.25297	3.33024	0.000433852	0.0207925	3UTR	1853636	1853735	+	SL1344_1724	treA_3UTR	26
NC_016810.1	12352	4146052	4146076	-	676.227	1388.38	0	1	516.402	11.0847	3.2697	3.39012	0.000349313	0.0203218	CDS	4144972	4146237	-	SL1344_3874	rhlB	25
NC_016810.1	9380	3218259	3218289	+	1007.56	1057.71	0	0	516.317	12.4137	3.56716	3.47999	0.000250719	0.019266	intergenic	NA	NA	NA	NA	NA	NA
NC_016810.1	6644	2228851	2228900	+	1708.66	351.864	2.11667	1	515.91	9.07701	2.92691	3.10122	0.000963623	0.0246226	3UTR	2228762	2228938	+	SL1344_2112	SL1344_2112_3UTR	50
NC_016810.1	6644	2228851	2228900	+	1708.66	351.864	2.11667	1	515.91	9.07701	2.92691	3.10122	0.000963623	0.0246226	sRNA	2228847	2228931	+	ncRNA0009	CyaR	50
NC_016810.1	11016	3673488	3673503	-	1043.74	1014.26	1.05833	0	514.765	11.1947	3.29135	3.40126	0.000335382	0.0202116	intergenic	NA	NA	NA	NA	NA	NA
NC_016810.1	7922	2622136	2622195	-	906.913	1149.92	1.05833	1	514.722	9.95529	2.9677	3.35454	0.000397479	0.0206949	5UTR	2622099	2622279	-	SL1344_2471	guaA_5UTR	60
NC_016810.1	7922	2622136	2622195	-	906.913	1149.92	1.05833	1	514.722	9.95529	2.9677	3.35454	0.000397479	0.0206949	CDS	2622168	2623634	-	SL1344_2472	guaB	28
NC_016810.1	11553	3845963	3845976	+	910.306	1142.5	0	0	513.201	12.3983	3.56735	3.47549	0.000254965	0.0194431	intergenic	NA	NA	NA	NA	NA	NA
NC_016810.1	5536	1792442	1792514	-	990.594	1051.35	1.05833	2	511.251	9.44203	2.91546	3.23861	0.000600577	0.0219905	5UTR	1792375	1792737	-	SL1344_1672	SL1344_1672_5UTR	73
NC_016810.1	5536	1792442	1792514	-	990.594	1051.35	1.05833	2	511.251	9.44203	2.91546	3.23861	0.000600577	0.0219905	3UTR	1792435	1792475	-	SL1344_1673	oppF_3UTR	34
NC_016810.1	5536	1792442	1792514	-	990.594	1051.35	1.05833	2	511.251	9.44203	2.91546	3.23861	0.000600577	0.0219905	CDS	1792476	1793480	-	SL1344_1673	oppF	39
NC_016810.1	754	254605	254645	+	988.332	1050.29	1.05833	5	511.171	8.74307	2.89868	3.01623	0.00127972	0.0258096	CDS	254293	255018	+	SL1344_0217	rpsB	41
NC_016810.1	10824	3622209	3622264	-	1330.97	706.907	2.11667	2	510.498	8.88116	2.86747	3.09721	0.000976751	0.0246449	CDS	3621040	3623154	-	SL1344_3413	fusA	56
NC_016810.1	14056	4720054	4720136	+	1039.22	995.181	0	1	508.85	11.1755	3.28899	3.39786	0.000339571	0.0202116	5UTR	4720006	4720270	+	SL1344_4387	mgtA_5UTR	83
NC_016810.1	3058	1040443	1040460	-	696.582	494.941	422.275	418	507.95	0.482971	2.76161	0.174887	0.430584	0.46222	intergenic	NA	NA	NA	NA	NA	NA
NC_016810.1	9240	3156914	3156965	+	1027.91	1002.6	0	1	507.878	11.172	3.28844	3.39736	0.0003402	0.0202116	sRNA	3156779	3156984	+	ncRNA0016	GcvB	52
NC_016810.1	9631	3275420	3275457	+	836.803	1182.77	1.05833	1	505.408	9.91776	2.96857	3.34093	0.000417497	0.0206949	CDS	3274081	3275436	+	SL1344_3066	galP	17
NC_016810.1	9631	3275420	3275457	+	836.803	1182.77	1.05833	1	505.408	9.91776	2.96857	3.34093	0.000417497	0.0206949	3UTR	3275437	3275485	+	SL1344_3066	galP_3UTR	21
NC_016810.1	47	6964	7010	-	1334.36	680.412	0	1	503.943	11.1335	3.32069	3.35278	0.000400021	0.0206949	CDS	5966	7396	-	SL1344_0006	yaaJ	47
NC_016810.1	3838	1292602	1292652	+	1318.53	526.736	0	161	501.567	7.2067	3.34656	2.15346	0.0156411	0.0515116	CDS	1292369	1292836	+	SL1344_1187	SL1344_1187	51
NC_016810.1	12796	4293331	4293361	+	827.756	1126.6	27.5167	2	495.968	6.97373	2.87181	2.42834	0.00758402	0.0410009	CDS	4292681	4293583	+	SL1344_4010	yiiP	31
NC_016810.1	1317	466557	466594	+	1146.65	827.728	1.05833	6	495.358	8.52861	2.8879	2.95323	0.00157236	0.0270905	3UTR	466395	466611	+	SL1344_0406	SL1344_0406_3UTR	38
NC_016810.1	3926	1317317	1317361	+	268.003	1711.63	0	1	495.158	10.5924	3.24664	3.26259	0.000551997	0.0217669	intergenic	NA	NA	NA	NA	NA	NA
NC_016810.1	4222	1415848	1415875	+	986.07	988.822	1.05833	3	494.738	9.08541	2.90304	3.12961	0.000875182	0.02407	3UTR	1415843	1415903	+	SL1344_1309	SL1344_1309_3UTR	28
NC_016810.1	4676	1483544	1483586	+	975.893	998.361	0	0	493.564	12.3488	3.56799	3.461	0.000269085	0.0194431	intergenic	NA	NA	NA	NA	NA	NA
NC_016810.1	7060	2363999	2364051	-	928.399	1043.93	0	1	493.333	11.1211	3.28699	3.38337	0.000358012	0.0205609	CDS	2363159	2364127	-	SL1344_2237	ompC	53
NC_016810.1	3680	1263662	1263706	-	791.57	1179.59	1.05833	0	493.055	11.1372	3.31373	3.36091	0.000388427	0.0206949	intergenic	NA	NA	NA	NA	NA	NA
NC_016810.1	4314	1440190	1440221	+	506.605	1457.27	0	8	492.968	9.45988	3.20602	2.95066	0.0015855	0.0271581	5UTR	1440133	1440509	+	SL1344_1331	sseA_5UTR	32
NC_016810.1	4314	1440190	1440221	+	506.605	1457.27	0	8	492.968	9.45988	3.20602	2.95066	0.0015855	0.0271581	sRNA	1440136	1440315	+	ncRNA0479	StyR-327	32
NC_016810.1	2653	941812	941840	-	505.474	1460.45	2.11667	0	492.01	10.5968	3.29215	3.21882	0.000643603	0.0227974	sRNA	941813	941893	-	ncRNA0062	RybB	28
NC_016810.1	34	5051	5086	+	304.189	1651.22	4.23333	3	490.66	7.62902	2.8568	2.67047	0.00378722	0.0334498	sRNA	5014	5162	+	ncRNA0491	RUF_107c.105	36
NC_016810.1	34	5051	5086	+	304.189	1651.22	4.23333	3	490.66	7.62902	2.8568	2.67047	0.00378722	0.0334498	3UTR	5021	5120	+	SL1344_0004	thrC_3UTR	36
NC_016810.1	4290	1437046	1437107	+	1215.63	745.061	0	1	490.422	11.113	3.3124	3.35497	0.000396875	0.0206949	CDS	1436851	1437252	+	SL1344_1327	spiC	62
NC_016810.1	4429	1447548	1447563	-	1031.3	149.436	546.1	227	488.46	0.157482	2.77315	0.056788	0.477357	0.507179	intergenic	NA	NA	NA	NA	NA	NA
NC_016810.1	10357	3498047	3498074	-	733.899	1192.31	3.175	1	482.596	8.99386	2.90207	3.09912	0.000970469	0.0246226	5UTR	3497919	3498061	-	SL1344_3280	SL1344_3280_5UTR	15
NC_016810.1	10357	3498047	3498074	-	733.899	1192.31	3.175	1	482.596	8.99386	2.90207	3.09912	0.000970469	0.0246226	sRNA	3497979	3498072	-	ncRNA0519	RUF_107c.47	26
NC_016810.1	10357	3498047	3498074	-	733.899	1192.31	3.175	1	482.596	8.99386	2.90207	3.09912	0.000970469	0.0246226	CDS	3498067	3498363	-	SL1344_3281	SL1344_3281	8
NC_016810.1	13626	4584010	4584069	-	304.189	1621.54	0	1	481.683	10.6376	3.25012	3.273	0.00053206	0.0216674	intergenic	NA	NA	NA	NA	NA	NA
NC_016810.1	1224	442389	442429	+	831.149	1085.27	2.11667	1	479.883	9.32991	2.91559	3.20001	0.000687115	0.023049	3UTR	442378	442477	+	SL1344_0386	SL1344_0386_3UTR	41
NC_016810.1	7377	2444829	2444862	-	610.64	1301.47	3.175	3	479.572	8.17432	2.83691	2.88142	0.00197946	0.0287575	3UTR	2444800	2444859	-	SL1344_2305	SL1344_2305_3UTR	31
NC_016810.1	7377	2444829	2444862	-	610.64	1301.47	3.175	3	479.572	8.17432	2.83691	2.88142	0.00197946	0.0287575	CDS	2444860	2445315	-	SL1344_2305	SL1344_2305	3
NC_016810.1	10472	3538229	3538249	+	739.553	1178.53	0	0	479.521	12.2769	3.56886	3.44001	0.000290846	0.0198357	intergenic	NA	NA	NA	NA	NA	NA
NC_016810.1	1318	466717	466741	-	725.983	1190.19	0	0	479.043	12.2716	3.56892	3.43847	0.000292502	0.0198442	sRNA	466718	466783	-	ncRNA0057	RdlE	24
NC_016810.1	7750	2550761	2550811	-	719.198	1183.83	2.11667	2	476.787	8.80905	2.86835	3.07112	0.00106628	0.0249022	CDS	2550346	2551443	-	SL1344_2404	cysA	51
NC_016810.1	3894	1310918	1310943	+	564.277	1338.57	2.11667	2	476.74	8.7229	2.87315	3.036	0.00119869	0.0254415	CDS	1310672	1310923	+	SL1344_1211	SL1344_1211	6
NC_016810.1	1727	576849	576893	+	993.986	911.455	1.05833	0	476.625	11.0793	3.2918	3.36574	0.000381697	0.0206949	CDS	576052	576870	+	SL1344_0509	allR	22
NC_016810.1	9948	3394405	3394420	-	1202.06	697.369	2.11667	1	475.635	9.2931	2.9156	3.18737	0.00071787	0.0232975	CDS	3393519	3394532	-	SL1344_3182	SL1344_3182	16
NC_016810.1	3802	1289318	1289345	+	767.823	1130.84	1.05833	0	474.93	11.0837	3.31381	3.34469	0.000411871	0.0206949	CDS	1289191	1289661	+	SL1344_1184	pagC	28
NC_016810.1	239	94309	94343	+	788.178	1100.1	2.11667	3	473.35	8.52934	2.84817	2.99467	0.0013737	0.0262201	CDS	94134	94550	+	SL1344_0082	SL1344_0082	35
NC_016810.1	685	237174	237208	-	533.745	1357.64	0	1	473.097	10.8982	3.26587	3.33699	0.00042345	0.0206949	3UTR	237139	237206	-	SL1344_0203	hemL_3UTR	33
NC_016810.1	685	237174	237208	-	533.745	1357.64	0	1	473.097	10.8982	3.26587	3.33699	0.00042345	0.0206949	CDS	237207	238487	-	SL1344_0203	hemL	2
NC_016810.1	9611	3272774	3272806	+	1487.02	400.616	0	0	471.909	12.0443	3.57111	3.3727	0.00037217	0.0206949	CDS	3272395	3273549	+	SL1344_3065	metK	33
NC_016810.1	13214	4393384	4393409	+	779.131	1106.46	0	2	471.899	10.5296	3.2303	3.25963	0.000557796	0.0217795	CDS	4391344	4395567	+	SL1344_4093	rpoC	26
NC_016810.1	8164	2699760	2699795	+	1740.32	146.257	0	1	471.895	10.3878	3.34929	3.10148	0.000962795	0.0246226	CDS	2697667	2699811	+	SL1344_2521	cadA	36
NC_016810.1	8164	2699760	2699795	+	1740.32	146.257	0	1	471.895	10.3878	3.34929	3.10148	0.000962795	0.0246226	5UTR	2699767	2699866	+	SL1344_2522	SL1344_2522_5UTR	29
NC_016810.1	5599	1802651	1802691	+	1188.49	697.369	0	0	471.464	12.2392	3.56915	3.42915	0.000302732	0.0199665	CDS	1799981	1802659	+	SL1344_1680	adh	9
NC_016810.1	5599	1802651	1802691	+	1188.49	697.369	0	0	471.464	12.2392	3.56915	3.42915	0.000302732	0.0199665	3UTR	1802660	1802720	+	SL1344_1680	adh_3UTR	32
NC_016810.1	9876	3378411	3378437	+	633.256	1249.54	0	1	470.949	10.9616	3.27228	3.34983	0.00040431	0.0206949	3UTR	3378386	3378445	+	SL1344_3167	dsbB_3UTR	27
NC_016810.1	13483	4522614	4522656	-	843.588	1035.46	0	2	470.261	10.5497	3.23346	3.26267	0.000551832	0.0217669	3UTR	4522586	4522828	-	SL1344_4199	SL1344_4199_3UTR	43
NC_016810.1	14127	4744809	4744854	+	476.073	1394.74	1.05833	2	468.467	9.13945	2.92095	3.12893	0.000877217	0.02407	CDS	4744037	4745119	+	SL1344_4410	SL1344_4410	46
NC_016810.1	8325	2779336	2779374	-	939.707	930.532	1.05833	2	468.324	9.31459	2.91538	3.19499	0.000699186	0.0231061	CDS	2779159	2779809	-	SL1344_2603	rseA	39
NC_016810.1	8325	2779336	2779374	-	939.707	930.532	1.05833	2	468.324	9.31459	2.91538	3.19499	0.000699186	0.0231061	5UTR	2779160	2779439	-	SL1344_2602	rseB_5UTR	39
NC_016810.1	2903	1007308	1007368	+	742.945	1049.23	3.175	75	467.588	5.80361	2.85602	2.03206	0.0210736	0.0581822	CDS	1006175	1007323	+	SL1344_0905	ycaD	16
NC_016810.1	2903	1007308	1007368	+	742.945	1049.23	3.175	75	467.588	5.80361	2.85602	2.03206	0.0210736	0.0581822	3UTR	1007324	1007423	+	SL1344_0905	ycaD_3UTR	45
NC_016810.1	8578	2855516	2855539	+	699.974	1162.63	1.05833	0	465.917	11.049	3.31991	3.3281	0.000437205	0.0207925	3UTR	2855065	2855547	+	SL1344_2664	SL1344_2664_3UTR	24
NC_016810.1	13162	4386878	4386902	+	1042.61	818.19	0	1	465.45	11.0493	3.30083	3.34744	0.000407815	0.0206949	CDS	4386556	4386921	+	SL1344_4091	rplL	25
NC_016810.1	301	108132	108164	-	741.814	519.317	138.642	458	464.443	1.30017	2.78674	0.466556	0.320409	0.35262	CDS	105813	108173	-	SL1344_0094	imp	33
NC_016810.1	6325	2040593	2040614	+	923.876	932.651	1.05833	0	464.396	11.0486	3.29449	3.35366	0.000398751	0.0206949	CDS	2040503	2041510	+	SL1344_1928	SL1344_1928	22
NC_016810.1	1977	699218	699250	-	552.968	1301.47	0	3	464.36	10.0896	3.20523	3.14785	0.000822371	0.0239214	CDS	699240	700307	-	SL1344_0626	rlpA	11
NC_016810.1	12902	4316647	4316698	-	1276.69	575.488	1.05833	3	464.059	8.86316	2.90635	3.04959	0.00114578	0.0252388	CDS	4315780	4317288	-	SL1344_4035	glpK	52
NC_016810.1	12962	4330547	4330601	-	1340.02	506.599	1.05833	3	462.668	8.80253	2.91022	3.02469	0.00124444	0.025554	CDS	4330569	4330886	-	SL1344_4048	metJ	33
NC_016810.1	8506	2826012	2826039	-	895.605	947.489	0	3	461.524	10.2881	3.24555	3.16992	0.000762401	0.0234242	3UTR	2825983	2826060	-	SL1344_2646	rpl19_3UTR	28
NC_016810.1	4531	1455849	1455881	+	799.486	1043.93	1.05833	0	461.12	11.0444	3.30829	3.33839	0.000421323	0.0206949	CDS	1455596	1456243	+	SL1344_1353	yscR	33
NC_016810.1	5030	1626287	1626335	-	878.643	963.387	0	0	460.507	12.2479	3.56938	3.43138	0.000300262	0.0199665	3UTR	1626257	1626356	-	SL1344_1514	SL1344_1514_3UTR	49
NC_016810.1	6673	2233542	2233568	-	776.87	1059.83	3.175	2	460.469	8.48668	2.85191	2.97578	0.0014612	0.0265599	CDS	2232681	2233733	-	SL1344_2118	fbaB	27
NC_016810.1	10731	3611240	3611296	-	1138.73	702.668	0	0	460.35	12.2123	3.56957	3.42123	0.000311694	0.0200238	CDS	3610896	3611288	-	SL1344_3393	rpsH	49
NC_016810.1	5590	1801905	1801976	+	1231.46	604.104	1.05833	4	460.155	8.6532	2.89972	2.98415	0.00142183	0.0263845	CDS	1799981	1802659	+	SL1344_1680	adh	72
NC_016810.1	6182	1979477	1979514	-	1204.32	632.719	0	1	459.509	11.004	3.32087	3.31358	0.000460544	0.0209234	CDS	1979284	1979634	-	SL1344_1860	flhD	38
NC_016810.1	11988	4019840	4019895	+	680.75	1122.36	31.75	0	458.715	8.5118	3.26239	2.60907	0.00453939	0.0349153	intergenic	NA	NA	NA	NA	NA	NA
NC_016810.1	3418	1178103	1178120	+	478.335	414.394	727.075	215	458.701	0.171147	2.7743	0.06169	0.475405	0.505369	CDS	1177964	1179244	+	SL1344_1070	SL1344_1070	18
NC_016810.1	13339	4444463	4444475	-	425.186	366.702	182.033	849	455.73	0.00605635	2.79129	0.00216973	0.499134	0.526669	CDS	4444106	4445221	-	SL1344_4137	SL1344_4137	13
NC_016810.1	12103	4072549	4072592	+	575.585	1244.24	1.05833	2	455.721	9.18699	2.91779	3.14861	0.000820235	0.0239214	3UTR	4072365	4072599	+	SL1344_3811	intA_3UTR	44
NC_016810.1	12103	4072549	4072592	+	575.585	1244.24	1.05833	2	455.721	9.18699	2.91779	3.14861	0.000820235	0.0239214	5UTR	4072589	4072688	+	SL1344_3812	SL1344_3812_5UTR	4
NC_016810.1	1290	459741	459783	+	898.998	917.814	1.05833	2	454.967	9.27332	2.91757	3.17844	0.000740341	0.0233454	CDS	459046	460110	+	SL1344_0399	queA	43
NC_016810.1	1907	678761	678788	+	360.73	1457.27	0	0	454.499	11.9716	3.57268	3.35089	0.000402762	0.0206949	3UTR	678750	678849	+	SL1344_0603	ybdR_3UTR	28
NC_016810.1	13010	4344119	4344154	-	1093.5	715.386	1.05833	2	452.986	9.22638	2.91704	3.16293	0.00078096	0.0235882	CDS	4344141	4345244	-	SL1344_4058	gldA	14
NC_016810.1	10250	3475988	3476040	-	910.306	891.318	0	1	450.656	10.9994	3.29038	3.3429	0.000414543	0.0206949	CDS	3474315	3476993	-	SL1344_3259	infB	53
NC_016810.1	10008	3406173	3406189	+	607.248	466.326	264.583	463	450.289	0.604417	2.76968	0.218226	0.413627	0.445597	CDS	3405500	3406789	+	SL1344_3191	SL1344_3191	17
NC_016810.1	1214	441088	441129	+	727.114	1072.55	0	0	449.916	12.1943	3.57006	3.41572	0.000318065	0.0201162	CDS	440903	441094	+	SL1344_0384	SL1344_0384	7
NC_016810.1	1214	441088	441129	+	727.114	1072.55	0	0	449.916	12.1943	3.57006	3.41572	0.000318065	0.0201162	sRNA	441095	441126	+	ncRNA0442	StyR-169	32
NC_016810.1	1214	441088	441129	+	727.114	1072.55	0	0	449.916	12.1943	3.57006	3.41572	0.000318065	0.0201162	3UTR	441095	441194	+	SL1344_0384	SL1344_0384_3UTR	35
NC_016810.1	3103	1048482	1048516	-	554.099	1243.18	1.05833	0	449.585	10.9657	3.33454	3.28852	0.000503579	0.0214553	CDS	1048046	1049446	-	SL1344_0937	asnS	35
NC_016810.1	2370	843407	843435	+	1284.61	508.719	1.05833	2	449.096	9.08924	2.92391	3.10859	0.000939923	0.0245939	intergenic	NA	NA	NA	NA	NA	NA
NC_016810.1	8738	2969757	2969802	-	889.951	906.156	0	0	449.027	12.2124	3.56988	3.42096	0.000312006	0.0200238	3UTR	2969701	2969800	-	SL1344_2783	stpA_3UTR	44
NC_016810.1	8738	2969757	2969802	-	889.951	906.156	0	0	449.027	12.2124	3.56988	3.42096	0.000312006	0.0200238	CDS	2969801	2970202	-	SL1344_2783	stpA	2
NC_016810.1	1842	660158	660174	-	452.326	638.018	216.958	483	447.576	0.730704	2.7651	0.264259	0.39579	0.428112	intergenic	NA	NA	NA	NA	NA	NA
NC_016810.1	7076	2368392	2368443	+	416.14	1367.18	3.175	2	447.124	8.2154	2.86913	2.86338	0.00209574	0.0288953	3UTR	2368361	2368460	+	SL1344_2239	rcsB_3UTR	52
NC_016810.1	7076	2368392	2368443	+	416.14	1367.18	3.175	2	447.124	8.2154	2.86913	2.86338	0.00209574	0.0288953	sRNA	2368367	2368466	+	ncRNA0498	RUF_107c.112	52
NC_016810.1	4927	1582171	1582212	+	203.547	1573.85	1.05833	3	445.364	8.3419	2.91851	2.85827	0.00212977	0.0291142	CDS	1581727	1582806	+	SL1344_1477	SL1344_1477	42
NC_016810.1	10349	3496286	3496325	-	706.759	1074.67	0	0	445.357	12.1762	3.57031	3.4104	0.000324341	0.0201482	3UTR	3496255	3496311	-	SL1344_3279	murA_3UTR	26
NC_016810.1	10349	3496286	3496325	-	706.759	1074.67	0	0	445.357	12.1762	3.57031	3.4104	0.000324341	0.0201482	CDS	3496312	3497571	-	SL1344_3279	murA	14
NC_016810.1	155	52243	52284	-	856.027	922.053	0	0	444.52	12.1973	3.5701	3.4165	0.000317153	0.0201162	3UTR	52219	52279	-	SL1344_0044	rpsT_3UTR	37
NC_016810.1	155	52243	52284	-	856.027	922.053	0	0	444.52	12.1973	3.5701	3.4165	0.000317153	0.0201162	CDS	52280	52543	-	SL1344_0044	rpsT	5
NC_016810.1	8722	2955115	2955150	+	911.437	861.643	2.11667	0	443.799	10.4992	3.25212	3.22841	0.000622401	0.0224133	intergenic	NA	NA	NA	NA	NA	NA
NC_016810.1	7735	2544093	2544140	+	1105.94	658.155	4.23333	1	442.331	8.66645	2.89457	2.99404	0.00137656	0.0262201	CDS	2542608	2544335	+	SL1344_2395	ptsI	48
NC_016810.1	3563	1235915	1235952	+	983.809	783.215	0	0	441.756	12.1803	3.57025	3.41161	0.000322903	0.0201459	CDS	1235365	1236099	+	SL1344_1132	fabG	38
NC_016810.1	8390	2798510	2798583	-	690.928	684.651	207.433	182	441.253	1.82367	2.76355	0.6599	0.254659	0.285362	rRNA	2797174	2800174	-	NA	NA	74
NC_016810.1	706	243984	244001	+	813.056	930.532	0	9	438.147	9.46928	3.24366	2.91932	0.00175399	0.0280613	CDS	242841	244358	+	SL1344_0209	dgt	18
NC_016810.1	13824	4625426	4625452	+	884.297	864.822	0	1	437.53	10.9568	3.29096	3.32936	0.000435226	0.0207925	CDS	4625156	4625464	+	SL1344_4295	hfQ	27
NC_016810.1	10600	3597000	3597038	-	1013.21	735.523	1.05833	0	437.448	10.9282	3.28667	3.325	0.000442099	0.0208906	CDS	3596717	3597190	-	SL1344_3371	smg	39
NC_016810.1	8691	2950232	2950280	-	652.48	1091.63	1.05833	2	436.791	9.17739	2.91716	3.146	0.000827612	0.0240115	CDS	2949378	2950430	-	SL1344_2763	SL1344_2763	49
NC_016810.1	12880	4313749	4313776	-	783.655	962.327	0	0	436.495	12.166	3.57055	3.40732	0.000328016	0.0201482	3UTR	4313715	4313814	-	SL1344_4033	fpr_3UTR	28
NC_016810.1	14451	4865026	4865059	+	1075.4	668.753	0	1	436.29	10.9454	3.31381	3.30298	0.000478316	0.0212566	CDS	4864813	4865502	+	SL1344_4515	creB	34
NC_016810.1	6144	1958534	1958578	-	878.643	825.608	39.1583	1	436.102	6.9826	2.97778	2.3449	0.00951604	0.0435774	3UTR	1958506	1958591	-	SL1344_1842	cutC_3UTR	45
NC_016810.1	6144	1958534	1958578	-	878.643	825.608	39.1583	1	436.102	6.9826	2.97778	2.3449	0.00951604	0.0435774	sRNA	1958513	1958819	-	ncRNA0066	RyeF	45
NC_016810.1	4525	1455642	1455677	+	351.683	1389.44	2.11667	1	436.06	8.87225	2.93681	3.02105	0.00125948	0.0256454	CDS	1455596	1456243	+	SL1344_1353	yscR	36
NC_016810.1	9931	3390195	3390234	+	1185.09	555.352	0	2	435.611	10.4825	3.28618	3.18987	0.000711676	0.0232363	CDS	3389926	3391167	+	SL1344_3177	cca	40
NC_016810.1	13280	4403924	4403994	-	1073.14	666.634	0	2	435.444	10.4895	3.27062	3.20719	0.000670202	0.0229138	sRNA	4403810	4404049	-	ncRNA0244	STnc1460	71
NC_016810.1	1952	692517	692559	+	1181.7	547.933	2.11667	3	433.688	8.31089	2.85789	2.90805	0.00181848	0.0283256	CDS	692400	692612	+	SL1344_0617	cspE	43
NC_016810.1	2944	1013174	1013232	-	833.41	839.386	1.05833	59	433.214	6.60843	2.94066	2.24726	0.0123116	0.0476126	CDS	1011663	1013945	-	SL1344_0910	pflB	59
NC_016810.1	2817	983950	984009	-	1033.56	695.249	1.05833	2	432.968	9.16565	2.91758	3.14153	0.00084035	0.0240619	5UTR	983880	983979	-	SL1344_0887	SL1344_0887_5UTR	30
NC_016810.1	2817	983950	984009	-	1033.56	695.249	1.05833	2	432.968	9.16565	2.91758	3.14153	0.00084035	0.0240619	3UTR	983932	984215	-	SL1344_0888	SL1344_0888_3UTR	60
NC_016810.1	2817	983950	984009	-	1033.56	695.249	1.05833	2	432.968	9.16565	2.91758	3.14153	0.00084035	0.0240619	tRNA	983983	984067	-	NA	NA	27
NC_016810.1	4971	1602346	1602389	+	757.646	910.395	63.5	0	432.885	7.92954	3.27814	2.41891	0.00778352	0.0413051	CDS	1602344	1602487	+	SL1344_1495	rpsV	44
NC_016810.1	1548	523354	523432	+	457.98	1270.74	2.11667	0	432.709	10.4294	3.29503	3.16521	0.000774856	0.0235805	CDS	522843	523412	+	SL1344_0459	SL1344_0459	59
NC_016810.1	1548	523354	523432	+	457.98	1270.74	2.11667	0	432.709	10.4294	3.29503	3.16521	0.000774856	0.0235805	3UTR	523413	523512	+	SL1344_0459	SL1344_0459_3UTR	20
NC_016810.1	7156	2392580	2392625	+	911.437	816.07	1.05833	1	432.391	9.7113	2.96984	3.26997	0.000537793	0.021763	CDS	2392511	2393464	+	SL1344_2256	SL1344_2256	46
NC_016810.1	5510	1786699	1786741	+	715.806	1011.08	1.05833	0	431.986	10.9485	3.31353	3.30419	0.000476251	0.0212566	CDS	1786152	1786895	+	SL1344_1665	yciC	43
NC_016810.1	5510	1786699	1786741	+	715.806	1011.08	1.05833	0	431.986	10.9485	3.31353	3.30419	0.000476251	0.0212566	5UTR	1786620	1786951	+	SL1344_1666	ispZ_5UTR	43
NC_016810.1	5579	1801219	1801272	+	1093.5	629.54	1.05833	2	431.524	9.13187	2.91918	3.12823	0.000879317	0.02407	CDS	1799981	1802659	+	SL1344_1680	adh	54
NC_016810.1	5500	1784707	1784769	-	1260.86	449.368	2.11667	11	430.836	7.24465	2.87107	2.52333	0.00581245	0.037503	3UTR	1784646	1784745	-	SL1344_1663	SL1344_1663_3UTR	39
NC_016810.1	5500	1784707	1784769	-	1260.86	449.368	2.11667	11	430.836	7.24465	2.87107	2.52333	0.00581245	0.037503	CDS	1784746	1785384	-	SL1344_1663	SL1344_1663	24
NC_016810.1	6003	1918276	1918292	+	540.529	471.625	360.892	350	430.761	0.506576	2.76353	0.183308	0.427278	0.459018	CDS	1918122	1918280	+	SL1344_1794	SL1344_1794	5
NC_016810.1	6003	1918276	1918292	+	540.529	471.625	360.892	350	430.761	0.506576	2.76353	0.183308	0.427278	0.459018	CDS	1918290	1918904	+	SL1344_1795	SL1344_1795	3
NC_016810.1	5228	1696537	1696597	-	790.44	918.874	4.23333	1	428.637	8.64693	2.89246	2.98948	0.00139728	0.0262904	CDS	1694006	1696642	-	SL1344_1576	SL1344_1576	61
NC_016810.1	8811	2997354	2997378	-	672.835	1038.63	2.11667	0	428.396	10.485	3.27288	3.2036	0.000678611	0.0230113	5UTR	2997314	2997413	-	SL1344_2808	oraA_5UTR	25
NC_016810.1	8811	2997354	2997378	-	672.835	1038.63	2.11667	0	428.396	10.485	3.27288	3.2036	0.000678611	0.0230113	3UTR	2997330	2997429	-	SL1344_2809	recA_3UTR	25
NC_016810.1	3757	1278416	1278462	-	701.105	1010.02	0	1	428.031	10.8864	3.28252	3.31649	0.000455772	0.0209234	5UTR	1278362	1278580	-	SL1344_1171	SL1344_1171_5UTR	47
NC_016810.1	3757	1278416	1278462	-	701.105	1010.02	0	1	428.031	10.8864	3.28252	3.31649	0.000455772	0.0209234	CDS	1278442	1279548	-	SL1344_1172	trmU	21
NC_016810.1	6684	2237284	2237324	-	358.468	1235.76	56.0917	60	427.581	3.52044	2.78069	1.26603	0.102751	0.169872	CDS	2237195	2237941	-	SL1344_2122	SL1344_2122	41
NC_016810.1	1076	368155	368183	+	837.934	870.121	0	2	427.514	10.4358	3.25066	3.21035	0.000662877	0.0229138	CDS	366908	368158	+	SL1344_0318	proA	4
NC_016810.1	1076	368155	368183	+	837.934	870.121	0	2	427.514	10.4358	3.25066	3.21035	0.000662877	0.0229138	3UTR	368159	368258	+	SL1344_0318	proA_3UTR	25
NC_016810.1	8690	2950199	2950230	-	979.286	727.044	2.11667	1	427.362	9.17018	2.91779	3.14285	0.00083655	0.0240619	CDS	2949378	2950430	-	SL1344_2763	SL1344_2763	32
NC_016810.1	8684	2949804	2949847	-	625.341	1076.79	0	0	425.532	12.0936	3.57145	3.38617	0.000354373	0.0205085	CDS	2949378	2950430	-	SL1344_2763	SL1344_2763	44
NC_016810.1	542	182434	182481	+	249.91	1440.31	1.05833	3	423.57	8.41698	2.91172	2.89072	0.00192179	0.0287243	CDS	181011	182435	+	SL1344_0154	lpdA	2
NC_016810.1	542	182434	182481	+	249.91	1440.31	1.05833	3	423.57	8.41698	2.91172	2.89072	0.00192179	0.0287243	3UTR	182436	182504	+	SL1344_0154	lpdA_3UTR	46
NC_016810.1	8038	2672719	2672747	+	825.495	862.703	2.11667	2	423.078	8.67996	2.86774	3.02676	0.00123596	0.025554	sRNA	2672651	2672945	+	ncRNA0067	RyfA	29
NC_016810.1	10455	3533738	3533776	+	790.44	897.677	0	3	422.779	10.1486	3.23982	3.13245	0.000866772	0.02407	sRNA	3533708	3533790	+	ncRNA0293	STnc3060	39
NC_016810.1	9369	3216965	3217013	-	773.477	862.703	1.05833	49	421.56	6.71772	2.98438	2.25096	0.0121941	0.0474584	intergenic	NA	NA	NA	NA	NA	NA
NC_016810.1	8070	2678343	2678379	-	509.997	1172.17	1.05833	2	421.307	9.05807	2.91972	3.10238	0.000959871	0.0246226	intergenic	NA	NA	NA	NA	NA	NA
NC_016810.1	2231	800783	800823	+	727.114	954.908	0	3	421.255	10.1138	3.23044	3.13079	0.000871697	0.02407	5UTR	800770	801155	+	SL1344_0718	sucA_5UTR	41
NC_016810.1	4554	1458488	1458533	+	451.195	1232.58	0	0	420.945	11.9802	3.57279	3.35317	0.000399452	0.0206949	intergenic	NA	NA	NA	NA	NA	NA
NC_016810.1	5271	1706798	1706840	-	1535.65	139.898	1.05833	2	419.651	8.27147	2.96732	2.78752	0.00265565	0.0307276	3UTR	1706777	1707000	-	SL1344_1587	SL1344_1587_3UTR	43
NC_016810.1	5271	1706798	1706840	-	1535.65	139.898	1.05833	2	419.651	8.27147	2.96732	2.78752	0.00265565	0.0307276	sRNA	1706784	1706905	-	ncRNA0015	FnrS	43
NC_016810.1	11910	3985199	3985250	-	1090.11	587.146	0	0	419.313	12.0556	3.57173	3.37527	0.000368721	0.0206949	CDS	3982856	3985582	-	SL1344_3728	mgtB	52
NC_016810.1	5662	1825551	1825583	-	279.311	1393.68	0	1	418.497	10.4645	3.25395	3.21594	0.000650085	0.0229138	3UTR	1825509	1825608	-	SL1344_1698	chaB_3UTR	33
NC_016810.1	903	284774	284810	-	794.963	875.421	0	2	418.096	10.3959	3.24306	3.20558	0.000673948	0.0229488	CDS	284287	284994	-	SL1344_0244	SL1344_0244	37
NC_016810.1	12259	4106665	4106704	+	750.861	914.634	2.11667	1	417.153	9.13456	2.91746	3.131	0.000871067	0.02407	CDS	4106619	4107611	+	SL1344_3844	asnA	40
NC_016810.1	9223	3153548	3153630	-	612.902	308.411	373.592	372	416.726	0.221956	2.76896	0.0801585	0.468056	0.498525	intergenic	NA	NA	NA	NA	NA	NA
NC_016810.1	1689	559291	559337	-	1513.03	151.556	0	1	416.397	10.3163	3.35538	3.07455	0.00105409	0.0249022	CDS	557433	559934	-	SL1344_0491	ybaR	47
NC_016810.1	13340	4445514	4445529	+	536.006	594.565	202.142	328	415.178	1.13249	2.76604	0.409424	0.341114	0.373918	intergenic	NA	NA	NA	NA	NA	NA
NC_016810.1	5035	1626700	1626727	-	936.315	720.685	2.11667	1	415.029	9.13075	2.91847	3.12861	0.000878174	0.02407	CDS	1626357	1626989	-	SL1344_1514	SL1344_1514	28
NC_016810.1	7571	2501454	2501504	-	748.599	908.275	0	3	414.969	10.1088	3.2356	3.12424	0.000891335	0.0241989	3UTR	2501428	2501478	-	SL1344_2361	vacJ_3UTR	25
NC_016810.1	7571	2501454	2501504	-	748.599	908.275	0	3	414.969	10.1088	3.2356	3.12424	0.000891335	0.0241989	CDS	2501479	2502234	-	SL1344_2361	vacJ	26
NC_016810.1	262	102164	102187	-	547.314	1109.64	0	0	414.239	12.0262	3.57234	3.36648	0.000380666	0.0206949	CDS	101427	102275	-	SL1344_0089	apaH	24
NC_016810.1	2668	945945	945977	+	529.221	1119.18	1.05833	0	412.365	10.8489	3.33349	3.25452	0.000567915	0.0218413	CDS	945821	946723	+	SL1344_0852	rimK	33
NC_016810.1	5150	1657696	1657736	-	429.71	1212.45	1.05833	1	411.054	9.45749	2.98008	3.17357	0.000752879	0.0233454	intergenic	NA	NA	NA	NA	NA	NA
NC_016810.1	4131	1374554	1374574	+	775.739	865.882	0	1	410.655	10.8571	3.29048	3.29954	0.000484214	0.0213493	CDS	1373530	1375917	+	SL1344_1272	pheT	21
NC_016810.1	7440	2463084	2463101	-	820.972	818.19	1.05833	2	410.555	9.1245	2.91956	3.1253	0.000888113	0.0241407	intergenic	NA	NA	NA	NA	NA	NA
NC_016810.1	6387	2080950	2080995	+	1060.7	577.608	0	2	410.078	10.4014	3.27906	3.17207	0.000756782	0.0233477	3UTR	2080864	2081087	+	SL1344_1977	SL1344_1977_3UTR	46
NC_016810.1	6387	2080950	2080995	+	1060.7	577.608	0	2	410.078	10.4014	3.27906	3.17207	0.000756782	0.0233477	tRNA	2080964	2081036	+	NA	NA	32
NC_016810.1	10768	3615966	3615997	-	1053.92	533.095	51.8583	0	409.718	7.95576	3.24912	2.44859	0.00717082	0.0404451	CDS	3615285	3616106	-	SL1344_3404	rplB	32
NC_016810.1	4657	1482571	1482599	-	831.149	806.532	1.05833	0	409.685	10.8653	3.29514	3.29736	0.000487991	0.0213895	3UTR	1482492	1482591	-	SL1344_1383	gst_3UTR	21
NC_016810.1	4657	1482571	1482599	-	831.149	806.532	1.05833	0	409.685	10.8653	3.29514	3.29736	0.000487991	0.0213895	CDS	1482592	1483197	-	SL1344_1383	gst	8
NC_016810.1	4851	1544420	1544476	-	1505.11	125.06	0	3	408.294	9.21585	3.28972	2.8014	0.00254404	0.0305761	3UTR	1544356	1544455	-	SL1344_1439	SL1344_1439_3UTR	36
NC_016810.1	4851	1544420	1544476	-	1505.11	125.06	0	3	408.294	9.21585	3.28972	2.8014	0.00254404	0.0305761	CDS	1544456	1544659	-	SL1344_1439	SL1344_1439	21
NC_016810.1	8685	2949855	2949893	-	687.535	943.25	1.05833	0	407.961	10.8668	3.31319	3.27986	0.000519286	0.0216559	CDS	2949378	2950430	-	SL1344_2763	SL1344_2763	39
NC_016810.1	753	254549	254586	+	856.027	773.677	0	2	407.926	10.3811	3.25194	3.19228	0.000705761	0.0232117	CDS	254293	255018	+	SL1344_0217	rpsB	38
NC_016810.1	5648	1821035	1821050	-	1013.21	606.223	3.175	0	405.652	10.011	3.22371	3.10542	0.000950039	0.0246226	intergenic	NA	NA	NA	NA	NA	NA
NC_016810.1	7265	2426389	2426441	-	202.416	1419.11	0	1	405.632	10.2588	3.24901	3.15753	0.000795564	0.0236327	CDS	2425377	2427218	-	SL1344_2287	nuoL	53
NC_016810.1	4688	1484369	1484388	-	825.495	794.873	0	1	405.342	10.8472	3.29294	3.29409	0.000493709	0.0214226	CDS	1483302	1484807	-	SL1344_1384	SL1344_1384	20
NC_016810.1	306	112576	112592	+	542.791	1074.67	1.05833	1	404.88	9.53728	2.9753	3.20548	0.000674182	0.0229488	intergenic	NA	NA	NA	NA	NA	NA
NC_016810.1	8801	2993485	2993514	-	684.143	931.592	2.11667	1	404.713	9.07864	2.91892	3.11027	0.000934583	0.0245714	3UTR	2993427	2993526	-	SL1344_2806	csrA_3UTR	30
NC_016810.1	11151	3708803	3708833	-	870.727	742.942	1.05833	3	404.432	8.78528	2.89932	3.03012	0.00122228	0.0255088	CDS	3708621	3709451	-	SL1344_3491	glpG	31
NC_016810.1	5518	1787483	1787522	+	488.512	1128.72	0	0	404.308	11.9635	3.57318	3.34813	0.000406797	0.0206949	CDS	1786952	1787491	+	SL1344_1666	ispZ	9
NC_016810.1	5518	1787483	1787522	+	488.512	1128.72	0	0	404.308	11.9635	3.57318	3.34813	0.000406797	0.0206949	3UTR	1787492	1787591	+	SL1344_1666	ispZ_3UTR	31
NC_016810.1	3639	1251895	1251919	+	620.817	995.181	0	1	404.25	10.7857	3.2807	3.28763	0.000505171	0.0214702	CDS	1250596	1251900	+	SL1344_1148	ndh	6
NC_016810.1	3639	1251895	1251919	+	620.817	995.181	0	1	404.25	10.7857	3.2807	3.28763	0.000505171	0.0214702	3UTR	1251901	1252000	+	SL1344_1148	ndh_3UTR	19
NC_016810.1	3336	1133655	1133693	-	722.591	882.839	1.05833	6	403.122	8.25646	2.90082	2.84625	0.00221187	0.0294882	5UTR	1133648	1133695	-	SL1344_1027	pipB_5UTR	39
NC_016810.1	5088	1645179	1645213	-	477.204	1132.96	0	0	402.541	11.9509	3.57342	3.34438	0.00041234	0.0206949	intergenic	NA	NA	NA	NA	NA	NA
NC_016810.1	11230	3727701	3727729	-	676.227	928.412	1.05833	3	402.174	8.77609	2.90268	3.02344	0.00124959	0.0255601	CDS	3727417	3729603	-	SL1344_3505	glgB	29
NC_016810.1	5183	1676945	1677004	-	801.748	800.173	1.05833	3	401.495	8.78339	2.90673	3.02174	0.00125664	0.0256264	3UTR	1676904	1677003	-	SL1344_1560	SL1344_1560_3UTR	59
NC_016810.1	6964	2339324	2339365	-	515.652	1022.74	4.23333	63	401.405	5.45487	2.82345	1.93199	0.0266805	0.0641654	CDS	2338601	2340967	-	SL1344_2217	sspH2	42
NC_016810.1	8452	2807836	2807857	+	573.323	1030.16	1.05833	0	401.134	10.8267	3.32649	3.25468	0.000567593	0.0218413	3UTR	2807810	2807863	+	SL1344_2623	SL1344_2623_3UTR	22
NC_016810.1	1277	457765	457823	-	739.553	864.822	0	0	401.094	12.0464	3.57242	3.37207	0.000373032	0.0206949	CDS	457559	458161	-	SL1344_0397	SL1344_0397	59
NC_016810.1	2067	733834	733872	-	825.495	770.497	0	1	399.248	10.8265	3.29447	3.28626	0.000507627	0.0215039	3UTR	733798	733897	-	SL1344_0659	miaB_3UTR	39
NC_016810.1	734	249533	249555	+	814.187	734.463	40.2167	0	397.217	8.19464	3.30491	2.47953	0.00657773	0.039277	intergenic	NA	NA	NA	NA	NA	NA
NC_016810.1	10861	3626337	3626362	-	590.285	995.181	1.05833	2	397.131	9.03857	2.91893	3.09653	0.000978993	0.0246449	3UTR	3626305	3626352	-	SL1344_3420	fkpA_3UTR	16
NC_016810.1	10861	3626337	3626362	-	590.285	995.181	1.05833	2	397.131	9.03857	2.91893	3.09653	0.000978993	0.0246449	CDS	3626353	3627171	-	SL1344_3420	fkpA	10
NC_016810.1	2346	835976	836012	+	394.654	1190.19	1.05833	1	396.726	9.38312	2.98189	3.1467	0.000825613	0.0239845	intergenic	NA	NA	NA	NA	NA	NA
NC_016810.1	7960	2648838	2648873	-	409.355	1174.29	0	0	395.912	11.8785	3.57436	3.32325	0.000444871	0.0209224	CDS	2648863	2649084	-	SL1344_2480	SL1344_2480	11
NC_016810.1	6965	2339351	2339381	-	498.689	1017.44	4.23333	63	395.84	5.42718	2.82279	1.92263	0.0272632	0.0648377	CDS	2338601	2340967	-	SL1344_2217	sspH2	31
NC_016810.1	8163	2699668	2699715	+	1293.65	278.736	4.23333	3	394.905	7.40127	2.84065	2.60548	0.00458724	0.0350785	CDS	2697667	2699811	+	SL1344_2521	cadA	48
NC_016810.1	10458	3533976	3534016	-	979.286	578.668	3.175	13	393.532	6.85188	2.83469	2.41716	0.00782111	0.0414099	CDS	3533823	3534215	-	SL1344_3316	rpsI	41
NC_016810.1	6380	2079161	2079184	-	766.692	806.532	0	0	393.306	12.021	3.57285	3.36455	0.000383338	0.0206949	intergenic	NA	NA	NA	NA	NA	NA
NC_016810.1	4339	1441481	1441507	+	729.376	841.506	0	0	392.72	12.0166	3.57292	3.36324	0.000385171	0.0206949	CDS	1441373	1441846	+	SL1344_1333	sscA	27
NC_016810.1	2791	979607	979636	+	434.233	1134.02	0	2	392.563	10.1018	3.22201	3.13524	0.000858566	0.02407	CDS	979235	981511	+	SL1344_0884	clpA	30
NC_016810.1	12013	4031217	4031245	-	1442.92	119.761	1.05833	0	390.935	9.91368	3.24459	3.05544	0.00112364	0.0251623	CDS	4031229	4031648	-	SL1344_3776	hslT	17
NC_016810.1	12396	4150757	4150805	+	411.617	1152.04	0	0	390.913	11.8669	3.57458	3.31981	0.000450401	0.0209224	CDS	4149733	4150779	+	SL1344_3878	SL1344_3878	23
NC_016810.1	9560	3257102	3257129	-	256.695	1301.47	2.11667	1	390.321	8.59439	2.94591	2.9174	0.00176483	0.0280852	3UTR	3257058	3257112	-	SL1344_3052	tktA_3UTR	11
NC_016810.1	9560	3257102	3257129	-	256.695	1301.47	2.11667	1	390.321	8.59439	2.94591	2.9174	0.00176483	0.0280852	CDS	3257113	3259059	-	SL1344_3052	tktA	17
NC_016810.1	668	227059	227099	+	626.471	931.592	0	0	389.516	11.9855	3.57331	3.35417	0.000398019	0.0206949	CDS	226770	227660	+	SL1344_0194	fhuD	41
NC_016810.1	3662	1256950	1256994	-	655.873	897.677	1.05833	1	388.902	9.54301	2.97282	3.21008	0.000663482	0.0229138	CDS	1255037	1258483	-	SL1344_1153	mfd	45
NC_016810.1	14347	4837304	4837358	+	552.968	993.062	0	1	386.758	10.699	3.27857	3.26331	0.000550594	0.0217669	3UTR	4837080	4837433	+	SL1344_4489	osmY_3UTR	55
NC_016810.1	13149	4385833	4385883	+	661.527	240.582	176.742	467	386.462	0.473594	2.80478	0.168852	0.432956	0.464522	5UTR	4385616	4385991	+	SL1344_4090	rplJ_5UTR	51
NC_016810.1	13149	4385833	4385883	+	661.527	240.582	176.742	467	386.462	0.473594	2.80478	0.168852	0.432956	0.464522	sRNA	4385776	4385866	+	ncRNA0425	StyR-55	34
NC_016810.1	1739	597903	597933	-	468.157	1067.25	0	0	383.852	11.8916	3.57439	3.3269	0.000439095	0.0207925	CDS	597231	597953	-	SL1344_0528	SL1344_0528	31
NC_016810.1	12214	4099741	4099775	-	106.297	1422.29	4.23333	2	383.706	7.03514	2.92422	2.40582	0.00806817	0.0417706	CDS	4099299	4099832	-	SL1344_3835	atpH	35
NC_016810.1	8976	3088116	3088170	-	189.977	1338.57	1.05833	2	382.9	8.46842	2.94477	2.87575	0.00201536	0.0288061	CDS	3088055	3089047	-	SL1344_2903	rpoS	55
NC_016810.1	2541	899180	899213	+	888.82	639.078	1.05833	1	382.489	9.517	2.97266	3.20151	0.000683552	0.023049	CDS	898795	899310	+	SL1344_0808	ompX	34
NC_016810.1	9482	3242845	3242863	-	1069.75	150.496	117.475	191	382.18	1.42201	2.82433	0.503484	0.307312	0.339256	sRNA	3242849	3242861	-	ncRNA0054	pRNA	13
NC_016810.1	14384	4846433	4846456	+	389	1137.2	0	1	381.8	10.5437	3.26684	3.22748	0.000624427	0.0224133	CDS	4845721	4846440	+	SL1344_4497	deoD	8
NC_016810.1	14384	4846433	4846456	+	389	1137.2	0	1	381.8	10.5437	3.26684	3.22748	0.000624427	0.0224133	3UTR	4846441	4846484	+	SL1344_4497	deoD_3UTR	16
NC_016810.1	6960	2339038	2339073	-	789.309	735.523	1.05833	0	381.472	10.7594	3.2963	3.26407	0.000549119	0.0217669	CDS	2338601	2340967	-	SL1344_2217	sspH2	36
NC_016810.1	9759	3340670	3340699	-	629.864	893.438	1.05833	0	381.09	10.7676	3.31632	3.24686	0.000583435	0.0218435	CDS	3340280	3340705	-	SL1344_3132	exbD	30
NC_016810.1	11449	3798545	3798584	+	297.404	1225.16	0	0	380.642	11.7092	3.57679	3.27367	0.000530811	0.0216559	CDS	3796899	3798548	+	SL1344_3568	treF	4
NC_016810.1	11449	3798545	3798584	+	297.404	1225.16	0	0	380.642	11.7092	3.57679	3.27367	0.000530811	0.0216559	3UTR	3798549	3798617	+	SL1344_3568	treF_3UTR	36
NC_016810.1	5827	1874626	1874649	-	333.59	1183.83	2.11667	3	380.635	7.96947	2.86263	2.78397	0.00268491	0.0307276	3UTR	1874577	1874676	-	SL1344_1748	SL1344_1748_3UTR	24
NC_016810.1	12488	4171026	4171045	-	565.407	538.394	148.167	266	379.492	1.47456	2.77057	0.532222	0.297286	0.329146	intergenic	NA	NA	NA	NA	NA	NA
NC_016810.1	12368	4147320	4147379	+	1006.43	508.719	0	1	379.036	10.7217	3.32649	3.22314	0.000633978	0.0227197	CDS	4147129	4148388	+	SL1344_3876	rho	60
NC_016810.1	529	180823	180851	+	710.152	800.173	1.05833	4	378.846	8.47975	2.9023	2.92173	0.00174046	0.027992	3UTR	180812	180851	+	SL1344_0153	aceF_3UTR	29
NC_016810.1	3337	1133690	1133712	-	723.721	785.335	3.175	0	378.058	10.0394	3.25325	3.08594	0.00101454	0.0248223	5UTR	1133648	1133695	-	SL1344_1027	pipB_5UTR	6
NC_016810.1	6906	2325764	2325797	+	149.268	1359.76	0	1	377.508	10.0209	3.24712	3.08609	0.00101404	0.0248223	intergenic	NA	NA	NA	NA	NA	NA
NC_016810.1	12121	4080212	4080231	-	694.32	812.89	1.05833	1	377.317	9.51231	2.97271	3.19988	0.000687416	0.023049	CDS	4079045	4080382	-	SL1344_3818	yieG	20
NC_016810.1	3921	1317060	1317101	+	537.137	965.506	1.05833	1	376.175	9.45217	2.97568	3.17648	0.000745379	0.0233454	intergenic	NA	NA	NA	NA	NA	NA
NC_016810.1	3957	1321446	1321480	+	827.756	676.172	0	0	375.982	11.9495	3.57396	3.34348	0.000413677	0.0206949	CDS	1321042	1321788	+	SL1344_1221	SL1344_1221	35
NC_016810.1	2658	942947	943005	-	775.739	728.104	0	0	375.961	11.9553	3.57394	3.34515	0.000411196	0.0206949	CDS	941970	943655	-	SL1344_0846	SL1344_0846	59
NC_016810.1	4660	1482955	1483002	+	564.277	937.951	0	0	375.557	11.9186	3.57434	3.33448	0.000427294	0.0207042	intergenic	NA	NA	NA	NA	NA	NA
NC_016810.1	7826	2583093	2583134	+	485.12	1016.38	0	0	375.374	11.8775	3.57475	3.32261	0.00044589	0.0209224	CDS	2581216	2583216	+	SL1344_2437	tktB	42
NC_016810.1	5372	1747121	1747147	-	253.303	1246.36	0	0	374.916	11.6243	3.57814	3.24868	0.000579702	0.0218435	CDS	1747010	1748383	-	SL1344_1628	SL1344_1628	27
NC_016810.1	499	177727	177775	+	310.974	1188.07	0	0	374.761	11.7121	3.57682	3.27445	0.000529343	0.0216559	CDS	176244	178907	+	SL1344_0152	aceE	49
NC_016810.1	14324	4831498	4831558	-	823.233	669.813	3.175	2	374.555	8.20101	2.85246	2.87507	0.00201969	0.0288061	tRNA	4831447	4831530	-	NA	NA	33
NC_016810.1	9250	3161143	3161187	-	330.198	1163.69	1.05833	1	373.988	9.23925	2.98598	3.09421	0.000986675	0.0246449	5UTR	3161112	3161277	-	SL1344_2967	SL1344_2967_5UTR	45
NC_016810.1	9250	3161143	3161187	-	330.198	1163.69	1.05833	1	373.988	9.23925	2.98598	3.09421	0.000986675	0.0246449	3UTR	3161117	3161220	-	SL1344_2968	mltA_3UTR	45
NC_016810.1	437	157785	157825	+	585.762	905.096	0	1	372.964	10.6761	3.28342	3.25153	0.00057392	0.0218435	CDS	156938	157855	+	SL1344_0134	lpxC	41
NC_016810.1	8277	2759476	2759516	-	632.125	853.164	1.05833	1	371.837	9.4797	2.97363	3.18792	0.000716497	0.0232975	sRNA	2759412	2759518	-	ncRNA0280	STnc2080	41
NC_016810.1	11725	3917884	3917926	-	541.66	943.25	0	1	371.477	10.6474	3.28027	3.24589	0.000585422	0.0218435	CDS	3917861	3918112	-	SL1344_3668	grxC	43
NC_016810.1	968	304355	304386	+	854.896	627.42	0	3	371.329	10.0197	3.25952	3.07397	0.00105617	0.0249022	3UTR	304125	304421	+	SL1344_0259	dnaQ_3UTR	32
NC_016810.1	7534	2493265	2493298	-	757.646	725.984	0	0	370.908	11.9362	3.57428	3.33948	0.00041968	0.0206949	CDS	2492257	2493342	-	SL1344_2353	aroC	34
NC_016810.1	1332	469385	469422	+	530.352	950.669	2.11667	0	370.784	10.2767	3.28422	3.12913	0.000876616	0.02407	CDS	469330	470433	+	SL1344_0410	ribD	38
NC_016810.1	5582	1801408	1801456	+	1000.77	477.984	0	1	369.939	10.6793	3.32966	3.20733	0.000669856	0.0229138	CDS	1799981	1802659	+	SL1344_1680	adh	49
NC_016810.1	5901	1894153	1894188	-	807.402	666.634	0	2	369.009	10.243	3.25878	3.14319	0.000835592	0.0240619	CDS	1894129	1894416	-	SL1344_1768	SL1344_1768	36
NC_016810.1	9172	3127553	3127575	-	763.3	710.087	0	1	368.597	10.7114	3.29636	3.24946	0.000578121	0.0218435	CDS	3126629	3127924	-	SL1344_2938	rumA	23
NC_016810.1	959	301238	301266	-	574.454	899.797	0	0	368.563	11.8995	3.57474	3.32877	0.000436148	0.0207925	CDS	299914	301281	-	SL1344_0255	mltD	29
NC_016810.1	2584	924441	924478	+	960.062	512.958	0	1	368.505	10.6876	3.32452	3.21479	0.000652692	0.0229138	CDS	924346	924729	+	SL1344_0829	SL1344_0829	38
NC_016810.1	4577	1463275	1463288	-	356.207	374.12	244.475	498	368.201	0.0651437	2.77134	0.0235062	0.490623	0.519107	CDS	1462525	1463730	-	SL1344_1360	ydhC	14
NC_016810.1	10063	3417812	3417882	+	640.041	831.967	0	0	368.002	11.9161	3.57459	3.33354	0.000428739	0.0207042	CDS	3417811	3418209	+	SL1344_3202	SL1344_3202	71
NC_016810.1	1626	544638	544657	-	557.492	911.455	0	1	367.487	10.6444	3.28221	3.24307	0.000591242	0.0218887	intergenic	NA	NA	NA	NA	NA	NA
NC_016810.1	13158	4386450	4386484	+	676.227	713.266	79.375	1	367.467	6.16308	2.96272	2.08021	0.0187531	0.0554825	CDS	4385992	4386489	+	SL1344_4090	rplJ	35
NC_016810.1	1860	664036	664052	+	634.387	267.077	189.442	377	366.977	0.623151	2.79137	0.223242	0.411673	0.443792	intergenic	NA	NA	NA	NA	NA	NA
NC_016810.1	2094	737961	737992	-	498.689	847.865	60.325	59	366.47	3.44617	2.77274	1.24287	0.106957	0.175285	tRNA	737961	738042	-	NA	NA	32
NC_016810.1	4485	1452554	1452585	+	268.003	1197.61	0	0	366.403	11.6259	3.57818	3.24911	0.000578828	0.0218435	CDS	1452543	1453844	+	SL1344_1349	ssaN	32
NC_016810.1	4934	1582783	1582823	+	145.875	1314.19	0	1	365.266	9.97915	3.24801	3.07239	0.00106176	0.0249022	CDS	1581727	1582806	+	SL1344_1477	SL1344_1477	24
NC_016810.1	4934	1582783	1582823	+	145.875	1314.19	0	1	365.266	9.97915	3.24801	3.07239	0.00106176	0.0249022	3UTR	1582807	1582906	+	SL1344_1477	SL1344_1477_3UTR	17
NC_016810.1	13725	4597450	4597499	+	979.286	438.77	0	43	365.264	7.82865	3.28675	2.38188	0.00861223	0.0424174	3UTR	4597339	4597519	+	SL1344_4267	groEL_3UTR	50
NC_016810.1	12513	4179653	4179695	+	1074.27	381.539	2.11667	2	364.982	8.28201	2.87906	2.87664	0.00200969	0.0287965	5UTR	4179482	4179719	+	SL1344_3906	corA_5UTR	43
NC_016810.1	4945	1586742	1586769	-	728.245	728.104	1.05833	1	364.602	9.46717	2.97307	3.1843	0.000725518	0.0232975	sRNA	1586723	1587018	-	ncRNA0031	IsrF	28
NC_016810.1	12375	4147897	4147945	+	778.001	678.292	0	2	364.573	10.2219	3.25624	3.13917	0.000847144	0.02407	CDS	4147129	4148388	+	SL1344_3876	rho	49
NC_016810.1	3136	1061584	1061616	-	822.102	630.6	0	0	363.175	11.8949	3.57487	3.32736	0.000438358	0.0207925	3UTR	1061560	1061616	-	SL1344_0950	SL1344_0950_3UTR	33
NC_016810.1	3136	1061584	1061616	-	822.102	630.6	0	0	363.175	11.8949	3.57487	3.32736	0.000438358	0.0207925	5UTR	1061568	1061667	-	SL1344_0949	SL1344_0949_5UTR	33
NC_016810.1	3380	1161815	1161883	-	437.625	1006.84	2.11667	0	361.645	10.2347	3.29893	3.10242	0.000959743	0.0246226	CDS	1161545	1162141	-	SL1344_1058	wrbA	69
NC_016810.1	4433	1447809	1447859	+	758.777	683.591	1.05833	0	360.857	10.6764	3.29673	3.23847	0.000600866	0.0219905	CDS	1447129	1447878	+	SL1344_1343	ssaJ	51
NC_016810.1	10697	3608609	3608656	-	649.088	735.523	0	58	360.653	7.72703	3.33409	2.31759	0.0102359	0.0445937	CDS	3607509	3608840	-	SL1344_3387	prlA	48
NC_016810.1	4119	1372038	1372071	+	851.504	585.027	0	3	359.883	9.9805	3.26373	3.058	0.00111409	0.0251623	CDS	1371873	1372229	+	SL1344_1270	rpl20	34
NC_016810.1	1118	405778	405794	+	548.445	335.966	120.65	433	359.515	0.908851	2.79886	0.324722	0.372696	0.405166	CDS	404782	407757	+	SL1344_0353	res	17
NC_016810.1	14358	4839265	4839291	-	400.308	68.889	964.142	2	358.835	1.85432	2.94625	0.629385	0.264548	0.295544	3UTR	4839269	4839368	-	SL1344_4492	SL1344_4492_3UTR	23
NC_016810.1	6564	2169359	2169411	-	313.236	458.907	244.475	417	358.404	0.247863	2.76765	0.0895574	0.464319	0.495041	CDS	2168641	2169954	-	SL1344_2067	rfbH	53
NC_016810.1	11624	3874666	3874702	-	295.143	1136.14	0	0	357.82	11.6429	3.57804	3.25398	0.000568992	0.0218413	intergenic	NA	NA	NA	NA	NA	NA
NC_016810.1	8165	2699808	2699836	+	1026.78	400.616	0	3	357.599	9.84933	3.26858	3.01334	0.00129197	0.0258689	CDS	2697667	2699811	+	SL1344_2521	cadA	4
NC_016810.1	8165	2699808	2699836	+	1026.78	400.616	0	3	357.599	9.84933	3.26858	3.01334	0.00129197	0.0258689	5UTR	2699767	2699866	+	SL1344_2522	SL1344_2522_5UTR	29
NC_016810.1	8165	2699808	2699836	+	1026.78	400.616	0	3	357.599	9.84933	3.26858	3.01334	0.00129197	0.0258689	3UTR	2699812	2699856	+	SL1344_2521	cadA_3UTR	25
NC_016810.1	4502	1453639	1453694	+	393.524	1035.46	0	0	357.245	11.7533	3.57666	3.28612	0.000507883	0.0215039	CDS	1452543	1453844	+	SL1344_1349	ssaN	56
NC_016810.1	2573	916936	916962	+	542.791	883.899	1.05833	0	356.937	10.6662	3.32441	3.20844	0.000667288	0.0229138	CDS	916410	917351	+	SL1344_0823	ybiK	27
NC_016810.1	10701	3608881	3608932	-	468.157	954.908	0	1	356.016	10.5496	3.27711	3.21918	0.000642781	0.0227974	CDS	3608848	3609282	-	SL1344_3388	rplO	52
NC_016810.1	2622	935341	935363	+	467.026	952.788	0	0	354.954	11.8022	3.57613	3.30026	0.000482978	0.0213372	CDS	934758	935960	+	SL1344_0839	dacC	23
NC_016810.1	5344	1734322	1734358	-	778.001	641.198	0	0	354.8	11.8663	3.57545	3.31884	0.000451956	0.0209224	CDS	1733034	1734575	-	SL1344_1613	tyrR	37
NC_016810.1	2984	1020714	1020757	-	455.718	960.207	0	2	354.481	10.0217	3.22829	3.10434	0.000953515	0.0246226	intergenic	NA	NA	NA	NA	NA	NA
NC_016810.1	9151	3124662	3124686	-	784.785	628.48	1.05833	0	353.581	10.6345	3.29393	3.22851	0.000622189	0.0224133	CDS	3124343	3126577	-	SL1344_2937	relA	25
NC_016810.1	14111	4740506	4740531	-	630.995	781.096	1.05833	0	353.287	10.6604	3.31089	3.2198	0.00064141	0.0227974	CDS	4740451	4740894	-	SL1344_4406	holC	26
NC_016810.1	14111	4740506	4740531	-	630.995	781.096	1.05833	0	353.287	10.6604	3.31089	3.2198	0.00064141	0.0227974	5UTR	4740452	4740541	-	SL1344_4405	valS_5UTR	26
NC_016810.1	11408	3787436	3787468	-	332.46	1019.56	0	59	352.754	7.47142	3.24124	2.30512	0.0105801	0.0450776	3UTR	3787389	3787488	-	SL1344_3560	SL1344_3560_3UTR	33
NC_016810.1	8763	2983416	2983444	+	445.541	959.147	2.11667	1	351.951	8.78353	2.92776	3.00009	0.0013495	0.0261143	intergenic	NA	NA	NA	NA	NA	NA
NC_016810.1	478	172316	172331	-	405.962	998.361	1.05833	2	351.845	8.77925	2.92401	3.00247	0.00133899	0.0260562	CDS	171814	173220	-	SL1344_0149	SL1344_0149	16
NC_016810.1	6013	1919764	1919807	-	298.535	1106.46	2.11667	0	351.779	10.0035	3.29773	3.03346	0.00120883	0.0254415	CDS	1919657	1919839	-	SL1344_1797	pagM	44
NC_016810.1	8746	2972226	2972265	+	395.785	1008.96	0	0	351.186	11.7367	3.57702	3.28114	0.000516936	0.0216559	3UTR	2972224	2972323	+	SL1344_2786	SL1344_2786_3UTR	40
NC_016810.1	5027	1626138	1626164	-	303.058	1101.16	0	0	351.056	11.6342	3.57829	3.25134	0.000574319	0.0218435	intergenic	NA	NA	NA	NA	NA	NA
NC_016810.1	3697	1265647	1265697	-	765.562	629.54	0	2	349.275	10.164	3.26029	3.1175	0.000911969	0.024317	CDS	1264891	1265670	-	SL1344_1160	potC	24
NC_016810.1	3697	1265647	1265697	-	765.562	629.54	0	2	349.275	10.164	3.26029	3.1175	0.000911969	0.024317	5UTR	1265671	1265806	-	SL1344_1160	potC_5UTR	27
NC_016810.1	3633	1250353	1250397	+	754.253	640.138	0	2	349.098	10.1612	3.25866	3.11822	0.000909726	0.0242901	3UTR	1250342	1250410	+	SL1344_1147	SL1344_1147_3UTR	45
NC_016810.1	8987	3089175	3089202	-	128.913	1264.38	0	0	348.323	11.242	3.58564	3.13528	0.000858442	0.02407	5UTR	3089048	3089613	-	SL1344_2903	rpoS_5UTR	28
NC_016810.1	8987	3089175	3089202	-	128.913	1264.38	0	0	348.323	11.242	3.58564	3.13528	0.000858442	0.02407	CDS	3089110	3090243	-	SL1344_2904	nlpD	28
NC_016810.1	8130	2696788	2696817	+	1327.58	62.53	0	2	348.027	8.94128	3.32577	2.68849	0.00358885	0.0331542	CDS	2696253	2697584	+	SL1344_2520	cadB	30
NC_016810.1	29	4770	4811	+	528.09	859.523	1.05833	3	347.918	8.54669	2.90435	2.94272	0.00162672	0.0274776	CDS	3734	5020	+	SL1344_0004	thrC	42
NC_016810.1	7258	2425351	2425393	-	428.579	951.728	1.05833	8	347.341	7.73343	2.89316	2.673	0.00375879	0.0333423	CDS	2425377	2427218	-	SL1344_2287	nuoL	17
NC_016810.1	10814	3621365	3621411	-	1026.78	359.283	2.11667	1	347.295	8.71224	2.92479	2.97875	0.00144711	0.0265395	CDS	3621040	3623154	-	SL1344_3413	fusA	47
NC_016810.1	4058	1356856	1356881	-	512.259	874.361	0	1	346.905	10.5528	3.28238	3.21497	0.000652286	0.0229138	3UTR	1356824	1356927	-	SL1344_1255	SL1344_1255_3UTR	26
NC_016810.1	915	286648	286664	+	542.791	310.531	187.325	345	346.412	0.691457	2.78231	0.248519	0.401866	0.434055	intergenic	NA	NA	NA	NA	NA	NA
NC_016810.1	8228	2728571	2728615	+	473.811	910.395	0	0	346.052	11.7769	3.5767	3.29268	0.000496195	0.0214226	intergenic	NA	NA	NA	NA	NA	NA
NC_016810.1	1162	427636	427662	+	979.286	393.197	4.23333	4	345.179	7.23654	2.82669	2.56008	0.00523247	0.0364435	5UTR	427584	427672	+	SL1344_0369	SL1344_0369_5UTR	27
NC_016810.1	1162	427636	427662	+	979.286	393.197	4.23333	4	345.179	7.23654	2.82669	2.56008	0.00523247	0.0364435	3UTR	427588	427668	+	SL1344_0368	SL1344_0368_3UTR	27
NC_016810.1	1012	349785	349826	-	434.233	945.369	0	1	345.151	10.4879	3.2762	3.20125	0.000684158	0.023049	CDS	349371	350090	-	SL1344_0302	pagN	42
NC_016810.1	5068	1642115	1642132	+	683.012	686.771	7.40833	3	345.048	7.17488	2.82936	2.53587	0.00560847	0.0372261	CDS	1640926	1643070	+	SL1344_1526	srfC	18
NC_016810.1	5457	1766658	1766687	-	559.753	817.13	1.05833	2	344.985	8.855	2.92168	3.03079	0.00121956	0.0255049	CDS	1766645	1769242	-	SL1344_1646	topA	30
NC_016810.1	10650	3605752	3605803	-	283.835	1090.57	1.05833	2	344.365	8.59522	2.93162	2.9319	0.00168449	0.0275798	CDS	3604783	3605772	-	SL1344_3382	pez	21
NC_016810.1	10650	3605752	3605803	-	283.835	1090.57	1.05833	2	344.365	8.59522	2.93162	2.9319	0.00168449	0.0275798	CDS	3605798	3606418	-	SL1344_3383	rpsD	6
NC_016810.1	4066	1359074	1359117	-	559.753	812.89	0	3	343.911	9.79792	3.22951	3.03387	0.00120717	0.0254415	intergenic	NA	NA	NA	NA	NA	NA
NC_016810.1	11900	3984598	3984646	-	879.774	241.642	174.625	75	342.76	2.01062	2.77182	0.725379	0.23411	0.266659	CDS	3982856	3985582	-	SL1344_3728	mgtB	49
NC_016810.1	6841	2304583	2304600	-	427.448	440.89	93.1333	409	342.618	1.15276	2.79023	0.413141	0.339752	0.372516	CDS	2303940	2305070	-	SL1344_2183	fruB	18
NC_016810.1	4331	1441198	1441242	+	673.966	694.189	0	1	342.289	10.6	3.29547	3.21653	0.000648749	0.0229138	CDS	1440786	1441376	+	SL1344_1332	sseB	45
NC_016810.1	9892	3379935	3379958	+	689.797	674.053	1.05833	2	341.727	8.85877	2.9208	3.033	0.00121069	0.0254415	CDS	3379646	3379945	+	SL1344_3169	SL1344_3169	11
NC_016810.1	9892	3379935	3379958	+	689.797	674.053	1.05833	2	341.727	8.85877	2.9208	3.033	0.00121069	0.0254415	3UTR	3379946	3380045	+	SL1344_3169	SL1344_3169_3UTR	13
NC_016810.1	8333	2780376	2780428	-	296.273	1067.25	0	0	340.881	11.5946	3.57905	3.23957	0.000598556	0.0219831	CDS	2779841	2780416	-	SL1344_2604	rpoE	41
NC_016810.1	8333	2780376	2780428	-	296.273	1067.25	0	0	340.881	11.5946	3.57905	3.23957	0.000598556	0.0219831	5UTR	2780417	2780633	-	SL1344_2604	rpoE_5UTR	12
NC_016810.1	12748	4264596	4264634	-	645.695	717.506	0	0	340.8	11.8132	3.57654	3.30298	0.000478315	0.0212566	CDS	4263723	4264652	-	SL1344_3981	fdhE	39
NC_016810.1	2823	986907	986978	-	947.623	415.454	0	0	340.769	11.7138	3.57725	3.27451	0.000529218	0.0216559	CDS	986884	987102	-	SL1344_0891	infA	72
NC_016810.1	4623	1476967	1477007	+	655.873	702.668	1.05833	0	339.9	10.6014	3.30413	3.20852	0.000667089	0.0229138	CDS	1476732	1477172	+	SL1344_1376	slyA	41
NC_016810.1	3963	1321827	1321845	+	634.387	721.745	2.11667	0	339.562	10.133	3.26137	3.10699	0.000945025	0.0246226	3UTR	1321789	1321851	+	SL1344_1221	SL1344_1221_3UTR	19
NC_016810.1	9309	3190605	3190637	-	801.748	554.292	1.05833	1	339.524	9.34001	2.97532	3.13916	0.000847168	0.02407	CDS	3189334	3191493	-	SL1344_2988	aas	33
NC_016810.1	14106	4739356	4739383	-	1014.34	340.206	1.05833	1	339.151	9.15967	2.98288	3.07075	0.00106763	0.0249022	CDS	4737596	4740451	-	SL1344_4405	valS	28
NC_016810.1	2397	849998	850022	-	683.012	668.753	0	3	338.691	9.8528	3.24643	3.03496	0.00120283	0.0254415	CDS	849574	850857	-	SL1344_0763	ybhC	25
NC_016810.1	11986	4019707	4019771	+	782.524	569.129	1.05833	2	338.678	8.82205	2.92189	3.0193	0.00126681	0.025686	intergenic	NA	NA	NA	NA	NA	NA
NC_016810.1	5105	1647055	1647094	-	539.399	808.651	0	2	337.512	10.0352	3.23618	3.10095	0.000964495	0.0246226	CDS	1646807	1647577	-	SL1344_1530	pcgL	40
NC_016810.1	5688	1833683	1833713	+	588.024	758.839	3.175	0	337.509	9.89994	3.26526	3.0319	0.00121511	0.0254415	CDS	1833497	1834348	+	SL1344_1707	ipk	31
NC_016810.1	9699	3312841	3312870	-	932.922	412.274	0	2	336.799	10.1071	3.295	3.0674	0.00107966	0.0249855	3UTR	3312786	3312885	-	SL1344_3106	SL1344_3106_3UTR	30
NC_016810.1	8461	2808427	2808448	+	939.707	402.736	0	2	336.111	10.1031	3.29681	3.0645	0.00109018	0.0250696	sRNA	2808307	2808466	+	ncRNA0281	STnc2090	22
NC_016810.1	8461	2808427	2808448	+	939.707	402.736	0	2	336.111	10.1031	3.29681	3.0645	0.00109018	0.0250696	3UTR	2808420	2808475	+	SL1344_2624	yfiA_3UTR	22
NC_016810.1	2729	971259	971314	-	617.425	722.805	0	3	335.807	9.81058	3.24346	3.02473	0.00124428	0.025554	CDS	971296	972087	-	SL1344_0877	SL1344_0877	19
NC_016810.1	4405	1445374	1445410	+	519.044	820.309	3.175	0	335.632	9.90423	3.27484	3.02434	0.00124587	0.025554	CDS	1444827	1445609	+	SL1344_1338	sseF	37
NC_016810.1	9878	3378529	3378556	-	776.87	564.89	0	0	335.44	11.7755	3.57703	3.29197	0.000497439	0.0214226	3UTR	3378497	3378555	-	SL1344_3168	ribB_3UTR	27
NC_016810.1	13370	4463784	4463826	+	606.117	734.463	0	0	335.145	11.7856	3.57704	3.29478	0.000492487	0.0214226	CDS	4463546	4463788	+	SL1344_4158	SL1344_4158	5
NC_016810.1	13370	4463784	4463826	+	606.117	734.463	0	0	335.145	11.7856	3.57704	3.29478	0.000492487	0.0214226	CDS	4463822	4464490	+	SL1344_4159	SL1344_4159	5
NC_016810.1	10323	3491326	3491353	+	341.506	997.301	0	0	334.702	11.6313	3.57876	3.25009	0.000576843	0.0218435	CDS	3490070	3491503	+	SL1344_3272	SL1344_3272	28
NC_016810.1	6721	2249243	2249276	+	676.227	662.394	0	0	334.655	11.7881	3.57702	3.29552	0.000491201	0.0214226	CDS	2247455	2249488	+	SL1344_2132	metG	34
NC_016810.1	6513	2150005	2150021	+	102.904	1048.17	0	187	334.519	5.81335	3.23987	1.79432	0.0363812	0.0752185	CDS	2149633	2150712	+	SL1344_2050	hisC	17
NC_016810.1	11050	3681116	3681151	-	940.838	394.257	1.05833	0	334.038	10.4149	3.27758	3.17761	0.000742465	0.0233454	5UTR	3681015	3681175	-	SL1344_3468	envZ_5UTR	36
NC_016810.1	11050	3681116	3681151	-	940.838	394.257	1.05833	0	334.038	10.4149	3.27758	3.17761	0.000742465	0.0233454	CDS	3681128	3681847	-	SL1344_3469	ompR	24
NC_016810.1	10446	3531445	3531498	-	506.605	825.608	1.05833	2	333.818	8.79282	2.92251	3.00865	0.00131204	0.0258689	3UTR	3531427	3531463	-	SL1344_3313	sspB_3UTR	19
NC_016810.1	10446	3531445	3531498	-	506.605	825.608	1.05833	2	333.818	8.79282	2.92251	3.00865	0.00131204	0.0258689	CDS	3531464	3531964	-	SL1344_3313	sspB	35
NC_016810.1	10148	3459053	3459092	+	140.221	1194.43	0	0	333.663	11.2392	3.58544	3.13468	0.000860222	0.02407	3UTR	3458976	3459075	+	SL1344_3242	SL1344_3242_3UTR	23
NC_016810.1	5357	1741097	1741127	+	310.974	976.104	0	47	333.52	7.56811	3.23769	2.3375	0.00970649	0.0439203	CDS	1740532	1742181	+	SL1344_1622	sapA	31
NC_016810.1	11009	3670691	3670736	+	983.809	346.565	0	2	333.093	10.0552	3.3039	3.04344	0.00116945	0.0252388	CDS	3668148	3670724	+	SL1344_3460	mrcA	34
NC_016810.1	11009	3670691	3670736	+	983.809	346.565	0	2	333.093	10.0552	3.3039	3.04344	0.00116945	0.0252388	3UTR	3670725	3670761	+	SL1344_3460	mrcA_3UTR	12
NC_016810.1	12014	4031269	4031306	-	1249.55	76.3078	3.175	1	332.508	7.48745	2.94586	2.54169	0.0055159	0.0371326	CDS	4031229	4031648	-	SL1344_3776	hslT	38
NC_016810.1	12367	4147258	4147310	+	1016.6	311.59	0	1	332.298	10.4461	3.35236	3.11604	0.000916482	0.0243215	CDS	4147129	4148388	+	SL1344_3876	rho	53
NC_016810.1	10741	3612240	3612287	-	716.937	540.514	1.05833	70	332.127	6.05671	2.96731	2.04115	0.020618	0.0577429	CDS	3612196	3612510	-	SL1344_3396	rplX	48
NC_016810.1	5239	1698672	1698691	-	865.073	456.787	1.05833	4	331.73	8.19876	2.9046	2.82268	0.00238118	0.0300889	5UTR	1698592	1698739	-	SL1344_1579	SL1344_1579_5UTR	20
NC_016810.1	4744	1498949	1498965	+	234.079	469.505	317.5	299	330.021	0.105731	2.77534	0.0380965	0.484805	0.514006	intergenic	NA	NA	NA	NA	NA	NA
NC_016810.1	4277	1434788	1434816	-	421.794	896.617	0	0	329.603	11.6869	3.57825	3.26611	0.000545188	0.0217669	CDS	1433688	1436450	-	SL1344_1326	spiR	29
NC_016810.1	6135	1956677	1956720	+	574.454	742.942	0	1	329.599	10.5245	3.29127	3.19772	0.000692602	0.0230817	CDS	1956645	1957388	+	SL1344_1840	SL1344_1840	44
NC_016810.1	4627	1477193	1477244	-	640.041	678.292	0	0	329.583	11.7659	3.57746	3.28891	0.000502884	0.0214553	3UTR	1477120	1477219	-	SL1344_1377	slyB_3UTR	27
NC_016810.1	4627	1477193	1477244	-	640.041	678.292	0	0	329.583	11.7659	3.57746	3.28891	0.000502884	0.0214553	CDS	1477220	1477687	-	SL1344_1377	slyB	25
NC_016810.1	3277	1118499	1118520	+	693.189	622.121	1.05833	1	329.342	9.31811	2.97527	3.13185	0.00086855	0.02407	intergenic	NA	NA	NA	NA	NA	NA
NC_016810.1	1915	679383	679412	-	808.533	505.539	1.05833	0	328.783	10.4905	3.28862	3.18994	0.000711521	0.0232363	3UTR	679286	679476	-	SL1344_0605	rna_3UTR	30
NC_016810.1	1915	679383	679412	-	808.533	505.539	1.05833	0	328.783	10.4905	3.28862	3.18994	0.000711521	0.0232363	sRNA	679292	679410	-	ncRNA0113	sRNA10	28
NC_016810.1	11719	3917214	3917244	-	517.913	793.814	1.05833	1	328.446	9.28421	2.97714	3.1185	0.000908881	0.0242901	CDS	3916331	3917350	-	SL1344_3666	gpsA	31
NC_016810.1	448	161367	161402	+	733.899	578.668	1.05833	0	328.406	10.526	3.29525	3.19429	0.000700882	0.0231061	CDS	158693	161398	+	SL1344_0136	secA	32
NC_016810.1	448	161367	161402	+	733.899	578.668	1.05833	0	328.406	10.526	3.29525	3.19429	0.000700882	0.0231061	3UTR	161399	161544	+	SL1344_0136	secA_3UTR	4
NC_016810.1	5371	1747032	1747075	-	627.602	684.651	1.05833	0	328.328	10.5521	3.30594	3.19187	0.000706776	0.0232117	CDS	1747010	1748383	-	SL1344_1628	SL1344_1628	44
NC_016810.1	14047	4717194	4717220	-	1186.22	122.94	1.05833	3	328.306	7.67512	2.95957	2.59332	0.00475266	0.0354643	CDS	4715683	4717335	-	SL1344_4384	treC	27
NC_016810.1	4452	1449652	1449682	+	606.117	705.848	0	1	328.241	10.5301	3.29429	3.19648	0.000695583	0.0231061	CDS	1449081	1450097	+	SL1344_1346	ssaL	31
NC_016810.1	8673	2949138	2949192	-	361.861	948.549	1.05833	1	328.117	9.15574	2.98348	3.06881	0.00107457	0.0249152	intergenic	NA	NA	NA	NA	NA	NA
NC_016810.1	12219	4100169	4100204	-	395.785	913.574	1.05833	1	327.854	9.19282	2.98162	3.08316	0.00102408	0.024869	CDS	4099847	4100317	-	SL1344_3836	atpF	36
NC_016810.1	3799	1289022	1289075	+	477.204	830.908	2.11667	1	327.807	8.73264	2.92614	2.98436	0.00142088	0.0263845	sRNA	1288534	1289103	+	ncRNA0178	STnc510	54
NC_016810.1	3799	1289022	1289075	+	477.204	830.908	2.11667	1	327.807	8.73264	2.92614	2.98436	0.00142088	0.0263845	5UTR	1288546	1289190	+	SL1344_1184	pagC_5UTR	54
NC_016810.1	2450	868625	868661	+	152.66	1156.28	0	1	327.484	9.9111	3.25292	3.04684	0.00115632	0.0252388	intergenic	NA	NA	NA	NA	NA	NA
NC_016810.1	10903	3633391	3633420	-	398.047	907.215	2.11667	1	327.095	8.66134	2.9304	2.95568	0.00155989	0.0270818	sRNA	3633247	3633424	-	ncRNA0255	STnc1590	30
NC_016810.1	12445	4162799	4162839	+	724.852	458.907	61.3833	61	326.536	3.23652	2.77425	1.16663	0.121681	0.190895	tRNA	4162809	4162882	+	NA	NA	31
NC_016810.1	5591	1801977	1802015	+	860.55	383.659	1.05833	57	325.567	6.08557	2.98413	2.03931	0.0207095	0.0578501	CDS	1799981	1802659	+	SL1344_1680	adh	39
NC_016810.1	12890	4315752	4315786	-	659.265	629.54	1.05833	12	325.466	7.41441	2.89566	2.56053	0.00522563	0.0364395	CDS	4315780	4317288	-	SL1344_4035	glpK	7
NC_016810.1	4902	1568895	1568930	-	366.384	934.771	0	0	325.289	11.626	3.57915	3.24826	0.000580562	0.0218435	CDS	1568155	1568898	-	SL1344_1466	hyaC2	4
NC_016810.1	4902	1568895	1568930	-	366.384	934.771	0	0	325.289	11.626	3.57915	3.24826	0.000580562	0.0218435	CDS	1568849	1570651	-	SL1344_1467	hyaB2	36
NC_016810.1	4902	1568895	1568930	-	366.384	934.771	0	0	325.289	11.626	3.57915	3.24826	0.000580562	0.0218435	sRNA	1568856	1568928	-	ncRNA0287	STnc2175	34
NC_016810.1	4902	1568895	1568930	-	366.384	934.771	0	0	325.289	11.626	3.57915	3.24826	0.000580562	0.0218435	5UTR	1568899	1568927	-	SL1344_1466	hyaC2_5UTR	29
NC_016810.1	3204	1097504	1097519	+	500.951	800.173	0	0	325.281	11.7167	3.57815	3.27452	0.000529199	0.0216559	CDS	1097359	1097777	+	SL1344_0992	SL1344_0992	16
NC_016810.1	4457	1450133	1450176	+	551.838	747.181	0	2	325.255	10.0015	3.23913	3.08771	0.00100852	0.0248223	5UTR	1450132	1450154	+	SL1344_1347	ssaM_5UTR	22
NC_016810.1	4457	1450133	1450176	+	551.838	747.181	0	2	325.255	10.0015	3.23913	3.08771	0.00100852	0.0248223	CDS	1450155	1450523	+	SL1344_1347	ssaM	22
NC_016810.1	4244	1418306	1418334	-	588.024	707.967	1.05833	1	324.512	9.29279	2.97604	3.12254	0.000896499	0.0242185	5UTR	1418137	1418419	-	SL1344_1312	pykF_5UTR	29
NC_016810.1	12684	4236852	4236906	-	908.044	387.898	1.05833	1	324.5	9.17358	2.9805	3.07787	0.00104243	0.0249022	5UTR	4236763	4236862	-	SL1344_3953	glnL_5UTR	11
NC_016810.1	12684	4236852	4236906	-	908.044	387.898	1.05833	1	324.5	9.17358	2.9805	3.07787	0.00104243	0.0249022	3UTR	4236844	4237036	-	SL1344_3954	glnA_3UTR	55
NC_016810.1	12684	4236852	4236906	-	908.044	387.898	1.05833	1	324.5	9.17358	2.9805	3.07787	0.00104243	0.0249022	sRNA	4236852	4237032	-	ncRNA0201	STnc800	55
NC_016810.1	12817	4296188	4296202	-	463.634	309.471	173.567	350	324.168	0.619878	2.78249	0.222778	0.411854	0.443946	intergenic	NA	NA	NA	NA	NA	NA
NC_016810.1	869	272755	272776	+	589.154	704.788	1.05833	0	323.75	10.5342	3.31119	3.18139	0.000732849	0.0233454	CDS	269544	273026	+	SL1344_0232	dnaE	22
NC_016810.1	369	141346	141375	-	360.73	930.532	0	1	323.065	10.3433	3.27372	3.1595	0.000790196	0.0235962	intergenic	NA	NA	NA	NA	NA	NA
NC_016810.1	2102	739020	739036	+	765.562	525.676	0	1	323.059	10.5183	3.31564	3.17234	0.000756091	0.0233477	intergenic	NA	NA	NA	NA	NA	NA
NC_016810.1	5138	1650531	1650572	+	778.001	512.958	1.05833	0	323.004	10.4747	3.29055	3.18327	0.000728112	0.0232975	3UTR	1650489	1650588	+	SL1344_1533	SL1344_1533_3UTR	42
NC_016810.1	1663	556419	556453	-	1036.96	252.24	0	2	322.799	9.83717	3.30122	2.97986	0.00144192	0.0265395	CDS	556452	557279	-	SL1344_0490	SL1344_0490	2
NC_016810.1	11358	3769536	3769569	+	560.884	723.865	3.175	1	322.231	8.44497	2.90657	2.90548	0.00183347	0.0283256	CDS	3768984	3769541	+	SL1344_3545	SL1344_3545	6
NC_016810.1	11358	3769536	3769569	+	560.884	723.865	3.175	1	322.231	8.44497	2.90657	2.90548	0.00183347	0.0283256	3UTR	3769542	3769601	+	SL1344_3545	SL1344_3545_3UTR	28
NC_016810.1	7970	2650734	2650779	-	338.114	948.549	2.11667	0	322.195	10.0013	3.30181	3.02904	0.00122665	0.0255088	5UTR	2650646	2650803	-	SL1344_2481	engA_5UTR	46
NC_016810.1	7970	2650734	2650779	-	338.114	948.549	2.11667	0	322.195	10.0013	3.30181	3.02904	0.00122665	0.0255088	3UTR	2650701	2650763	-	SL1344_2482	SL1344_2482_3UTR	30
NC_016810.1	7970	2650734	2650779	-	338.114	948.549	2.11667	0	322.195	10.0013	3.30181	3.02904	0.00122665	0.0255088	CDS	2650764	2651942	-	SL1344_2482	SL1344_2482	16
NC_016810.1	12102	4072492	4072531	+	387.869	899.797	0	0	321.917	11.6338	3.5792	3.25039	0.000576225	0.0218435	3UTR	4072365	4072599	+	SL1344_3811	intA_3UTR	40
NC_016810.1	12102	4072492	4072531	+	387.869	899.797	0	0	321.917	11.6338	3.5792	3.25039	0.000576225	0.0218435	sRNA	4072486	4072528	+	ncRNA0050	Msr	37
NC_016810.1	3807	1289557	1289584	+	730.506	554.292	0	1	321.45	10.5148	3.3105	3.1762	0.000746098	0.0233454	CDS	1289191	1289661	+	SL1344_1184	pagC	28
NC_016810.1	1508	507489	507530	+	699.974	581.847	1.05833	2	321.22	8.76009	2.92232	2.99765	0.00136034	0.0261633	5UTR	507473	507590	+	SL1344_0445	hupB_5UTR	42
NC_016810.1	2605	932290	932323	-	606.117	648.617	1.05833	29	321.198	6.72246	2.96534	2.26702	0.0116946	0.0468258	intergenic	NA	NA	NA	NA	NA	NA
NC_016810.1	12096	4069379	4069424	+	732.768	551.112	0	0	320.97	11.715	3.57827	3.27392	0.000530325	0.0216559	CDS	4067739	4069385	+	SL1344_3809	yidC	7
NC_016810.1	12096	4069379	4069424	+	732.768	551.112	0	0	320.97	11.715	3.57827	3.27392	0.000530325	0.0216559	sRNA	4069296	4069505	+	ncRNA0374	STnc4250	46
NC_016810.1	12096	4069379	4069424	+	732.768	551.112	0	0	320.97	11.715	3.57827	3.27392	0.000530325	0.0216559	3UTR	4069386	4069510	+	SL1344_3809	yidC_3UTR	39
NC_016810.1	12096	4069379	4069424	+	732.768	551.112	0	0	320.97	11.715	3.57827	3.27392	0.000530325	0.0216559	5UTR	4069415	4069514	+	SL1344_3810	thdF_5UTR	10
NC_016810.1	8794	2992817	2992861	-	592.547	676.172	13.7583	0	320.619	8.69768	3.24242	2.68246	0.0036541	0.0332399	tRNA	2992776	2992849	-	NA	NA	33
NC_016810.1	13423	4486812	4486853	-	670.573	496.001	71.9667	43	320.385	3.37386	2.7735	1.21646	0.111905	0.181521	3UTR	4486781	4486834	-	SL1344_4181	qor_3UTR	23
NC_016810.1	13423	4486812	4486853	-	670.573	496.001	71.9667	43	320.385	3.37386	2.7735	1.21646	0.111905	0.181521	CDS	4486835	4487818	-	SL1344_4181	qor	19
NC_016810.1	4093	1365901	1365950	+	374.3	905.096	0	1	320.099	10.3496	3.2755	3.1597	0.00078967	0.0235962	CDS	1365402	1366238	+	SL1344_1265	SL1344_1265	50
NC_016810.1	10021	3410875	3410893	+	610.64	289.334	202.142	176	319.529	1.15614	2.77433	0.416728	0.338439	0.371186	5UTR	3410837	3410929	+	SL1344_3195	SL1344_3195_5UTR	19
NC_016810.1	10670	3607127	3607164	-	738.422	529.916	2.11667	3	318.364	7.95067	2.85851	2.7814	0.00270623	0.0307276	CDS	3606858	3607214	-	SL1344_3385	rpsM	38
NC_016810.1	12366	4147164	4147204	+	758.777	514.018	0	0	318.199	11.6917	3.57859	3.26713	0.000543212	0.0217669	CDS	4147129	4148388	+	SL1344_3876	rho	41
NC_016810.1	3405	1171515	1171535	+	149.268	1090.57	1.05833	31	317.973	6.08213	2.87515	2.11541	0.0171973	0.0536769	3UTR	1171493	1171541	+	SL1344_1064	phoH_3UTR	21
NC_016810.1	12426	4156737	4156764	+	244.256	1024.86	1.05833	0	317.543	10.3475	3.36976	3.0707	0.00106779	0.0249022	CDS	4156340	4157590	+	SL1344_3885	SL1344_3885	28
NC_016810.1	85	12730	12780	+	999.64	263.898	1.05833	2	316.649	8.42949	2.93947	2.86769	0.00206739	0.0288953	CDS	11593	13509	+	SL1344_0012	dnaK	51
NC_016810.1	4363	1442690	1442718	+	481.727	781.096	0	1	315.956	10.428	3.28609	3.17337	0.000753397	0.0233454	CDS	1441849	1443303	+	SL1344_1334	sseC	29
NC_016810.1	4561	1460072	1460111	-	931.791	326.428	2.11667	2	315.584	8.06686	2.88262	2.79845	0.00256744	0.0305761	CDS	1458814	1460187	-	SL1344_1357	norM	40
NC_016810.1	3601	1242553	1242586	+	761.038	500.24	0	1	315.57	10.4821	3.31842	3.15875	0.000792229	0.0235962	CDS	1242511	1243944	+	SL1344_1140	ptsG	34
NC_016810.1	7238	2416460	2416498	-	110.82	1149.92	0	1	315.434	9.69196	3.25016	2.982	0.00143188	0.0264717	CDS	2416494	2416805	-	SL1344_2280	SL1344_2280	5
NC_016810.1	9999	3403472	3403486	+	670.573	587.146	0	1	314.68	10.4847	3.30342	3.17389	0.000752047	0.0233454	intergenic	NA	NA	NA	NA	NA	NA
NC_016810.1	12934	4320909	4320981	-	628.733	627.42	0	2	314.538	9.99995	3.28231	3.04662	0.00115715	0.0252388	CDS	4320588	4321919	-	SL1344_4040	hslU	73
NC_016810.1	3848	1294668	1294694	-	234.079	1020.62	2.11667	0	314.203	9.75848	3.3005	2.95666	0.00155493	0.0270818	CDS	1294301	1294831	-	SL1344_1189	SL1344_1189	27
NC_016810.1	3258	1117434	1117470	-	526.96	671.933	0	51	312.473	7.59508	3.28812	2.30985	0.0104481	0.044984	CDS	1117287	1118339	-	SL1344_1010	ompA	37
NC_016810.1	1360	471470	471489	+	251.041	996.241	2.11667	0	312.35	9.79771	3.30064	2.96843	0.00149663	0.0267743	5UTR	471411	471510	+	SL1344_0413	SL1344_0413_5UTR	20
NC_016810.1	1360	471470	471489	+	251.041	996.241	2.11667	0	312.35	9.79771	3.30064	2.96843	0.00149663	0.0267743	3UTR	471433	471496	+	SL1344_0412	nusB_3UTR	20
NC_016810.1	2950	1013481	1013541	-	662.657	586.087	0	0	312.186	11.6853	3.57904	3.26493	0.00054745	0.0217669	CDS	1011663	1013945	-	SL1344_0910	pflB	61
NC_016810.1	9865	3371997	3372010	-	811.925	432.411	2.11667	1	311.863	8.66716	2.92419	2.96395	0.00151858	0.0270375	intergenic	NA	NA	NA	NA	NA	NA
NC_016810.1	998	336397	336421	+	705.628	538.394	1.05833	1	311.52	9.22677	2.97691	3.09945	0.0009694	0.0246226	3UTR	336381	336428	+	SL1344_0286A	SL1344_0286A_3UTR	25
NC_016810.1	998	336397	336421	+	705.628	538.394	1.05833	1	311.52	9.22677	2.97691	3.09945	0.0009694	0.0246226	CDS	336396	337313	+	SL1344_0286C	SL1344_0286C	25
NC_016810.1	7485	2478601	2478633	-	453.457	790.634	1.05833	0	311.287	10.4637	3.33102	3.14128	0.000841056	0.0240619	CDS	2478178	2478990	-	SL1344_2337	truA	33
NC_016810.1	12649	4224705	4224730	+	688.666	555.352	0	0	311.004	11.6749	3.57917	3.26189	0.000553354	0.0217795	CDS	4224634	4225620	+	SL1344_3944	SL1344_3944	26
NC_016810.1	1853	662718	662755	+	543.922	696.309	2.11667	1	310.837	8.70442	2.92412	2.97677	0.00145651	0.0265599	CDS	660762	662867	+	SL1344_0588	cstA	38
NC_016810.1	11177	3711503	3711538	+	390.131	847.865	0	2	309.999	9.81915	3.23111	3.03894	0.00118706	0.0253866	CDS	3710052	3711560	+	SL1344_3493	glpD	36
NC_016810.1	1696	559905	559936	-	931.791	305.231	0	2	309.756	9.9194	3.30485	3.00147	0.00134339	0.0260925	CDS	557433	559934	-	SL1344_0491	ybaR	30
NC_016810.1	1696	559905	559936	-	931.791	305.231	0	2	309.756	9.9194	3.30485	3.00147	0.00134339	0.0260925	5UTR	559935	559996	-	SL1344_0491	ybaR_5UTR	2
NC_016810.1	3883	1308058	1308104	+	477.204	760.959	0	0	309.541	11.6454	3.57961	3.25326	0.000570445	0.0218413	CDS	1307448	1308086	+	SL1344_1205	SL1344_1205	29
NC_016810.1	3883	1308058	1308104	+	477.204	760.959	0	0	309.541	11.6454	3.57961	3.25326	0.000570445	0.0218413	3UTR	1308087	1308186	+	SL1344_1205	SL1344_1205_3UTR	18
NC_016810.1	4011	1332340	1332381	+	260.087	971.865	2.11667	4	309.517	7.44104	2.85548	2.60588	0.00458191	0.0350785	CDS	1331793	1332344	+	SL1344_1231	SL1344_1231	5
NC_016810.1	966	304246	304288	+	772.346	420.753	2.11667	42	309.304	5.86228	2.90906	2.01518	0.0219429	0.0591074	3UTR	304125	304421	+	SL1344_0259	dnaQ_3UTR	43
NC_016810.1	966	304246	304288	+	772.346	420.753	2.11667	42	309.304	5.86228	2.90906	2.01518	0.0219429	0.0591074	tRNA	304258	304331	+	NA	NA	31
NC_016810.1	6124	1954569	1954605	-	166.23	1068.31	1.05833	1	309.149	8.68689	3.00091	2.89476	0.00189727	0.028614	intergenic	NA	NA	NA	NA	NA	NA
NC_016810.1	13302	4421381	4421404	-	529.221	706.907	0	0	309.032	11.662	3.57947	3.25802	0.00056097	0.0217795	3UTR	4421375	4421535	-	SL1344_4116	yjaB_3UTR	24
NC_016810.1	3316	1130799	1130843	-	526.96	705.848	0	1	308.452	10.4243	3.29199	3.16657	0.000771244	0.0235537	CDS	1130590	1131168	-	SL1344_1025	SL1344_1025	45
NC_016810.1	677	233074	233089	-	291.75	355.043	251.883	335	308.419	0.147927	2.7712	0.0533803	0.478714	0.508364	intergenic	NA	NA	NA	NA	NA	NA
NC_016810.1	2147	756523	756579	-	699.974	528.856	1.05833	0	307.472	10.4252	3.29571	3.16327	0.000780032	0.0235882	3UTR	756439	756538	-	SL1344_0676	fldA_3UTR	16
NC_016810.1	2147	756523	756579	-	699.974	528.856	1.05833	0	307.472	10.4252	3.29571	3.16327	0.000780032	0.0235882	CDS	756539	757069	-	SL1344_0676	fldA	41
NC_016810.1	5715	1837623	1837677	-	1014.34	208.787	0	4	306.782	9.10317	3.26807	2.78549	0.00267233	0.0307276	CDS	1837416	1837694	-	SL1344_1710	SL1344_1710	55
NC_016810.1	9410	3225572	3225587	+	200.154	445.129	206.375	373	306.165	0.105531	2.77194	0.0380711	0.484816	0.514006	intergenic	NA	NA	NA	NA	NA	NA
NC_016810.1	2826	987911	987942	-	903.521	321.129	0	0	306.162	11.5054	3.58094	3.21296	0.000656882	0.0229138	CDS	987414	988118	-	SL1344_0893	aat	32
NC_016810.1	5345	1734701	1734724	-	590.285	624.241	2.11667	4	305.161	7.69816	2.84933	2.70174	0.00344888	0.0328836	3UTR	1734623	1734722	-	SL1344_1614	SL1344_1614_3UTR	22
NC_016810.1	5345	1734701	1734724	-	590.285	624.241	2.11667	4	305.161	7.69816	2.84933	2.70174	0.00344888	0.0328836	CDS	1734723	1735784	-	SL1344_1614	SL1344_1614	2
NC_016810.1	9821	3360918	3360956	-	562.015	656.035	1.05833	1	305.027	9.20517	2.97741	3.09167	0.000995157	0.0247471	intergenic	NA	NA	NA	NA	NA	NA
NC_016810.1	6028	1925618	1925638	-	205.808	1013.2	0	1	305.002	10.0138	3.26169	3.07012	0.00106986	0.0249022	sRNA	1925621	1925723	-	ncRNA0072	SdsR	18
NC_016810.1	121	31108	31125	-	373.169	381.539	136.525	328	304.808	0.834217	2.77921	0.300163	0.382026	0.414485	intergenic	NA	NA	NA	NA	NA	NA
NC_016810.1	4356	1442305	1442337	+	445.541	769.437	1.05833	2	304.509	8.6506	2.92486	2.95762	0.00155014	0.0270818	CDS	1441849	1443303	+	SL1344_1334	sseC	33
NC_016810.1	13780	4613127	4613154	-	283.835	380.479	78.3167	475	304.408	0.767912	2.79519	0.274727	0.391763	0.424186	intergenic	NA	NA	NA	NA	NA	NA
NC_016810.1	4243	1418058	1418077	-	305.32	910.395	0	0	303.929	11.4863	3.58166	3.20697	0.000670707	0.0229138	CDS	1416778	1418136	-	SL1344_1312	pykF	20
NC_016810.1	5511	1786762	1786853	+	373.169	839.386	1.05833	0	303.403	10.3984	3.34344	3.1101	0.000935105	0.0245714	CDS	1786152	1786895	+	SL1344_1665	yciC	92
NC_016810.1	5511	1786762	1786853	+	373.169	839.386	1.05833	0	303.403	10.3984	3.34344	3.1101	0.000935105	0.0245714	5UTR	1786620	1786951	+	SL1344_1666	ispZ_5UTR	92
NC_016810.1	5995	1914095	1914117	+	383.346	829.848	0	0	303.298	11.5632	3.58076	3.22925	0.000620583	0.0224133	3UTR	1914049	1914148	+	SL1344_1789	SL1344_1789_3UTR	23
NC_016810.1	196	61183	61197	-	585.762	241.642	121.708	263	303.028	1.07222	2.7995	0.383006	0.350858	0.383432	CDS	61106	61792	-	SL1344_0053	citB	15
NC_016810.1	13460	4497674	4497718	+	820.972	386.838	1.05833	3	302.967	8.25934	2.9143	2.83407	0.00229793	0.0298198	CDS	4497578	4498108	+	SL1344_4192	ssb	45
NC_016810.1	1828	650237	650261	+	261.218	947.489	1.05833	2	302.941	8.4325	2.93351	2.87455	0.00202304	0.0288061	3UTR	650221	650266	+	SL1344_0577	fepE_3UTR	25
NC_016810.1	2818	984058	984094	-	800.617	280.855	57.15	73	302.906	2.876	2.79092	1.03048	0.151391	0.203359	3UTR	983932	984215	-	SL1344_0888	SL1344_0888_3UTR	37
NC_016810.1	2818	984058	984094	-	800.617	280.855	57.15	73	302.906	2.876	2.79092	1.03048	0.151391	0.203359	tRNA	983983	984067	-	NA	NA	10
NC_016810.1	6009	1919179	1919201	-	124.39	1029.1	2.11667	56	302.901	5.0128	2.82838	1.77232	0.0381703	0.0775244	3UTR	1919131	1919230	-	SL1344_1796	SL1344_1796_3UTR	23
NC_016810.1	5528	1789389	1789424	-	655.873	552.172	1.05833	2	302.776	8.67564	2.92371	2.96734	0.00150195	0.0268481	intergenic	NA	NA	NA	NA	NA	NA
NC_016810.1	6483	2143796	2143812	-	667.181	542.634	0	1	302.704	10.4291	3.30838	3.15232	0.000809883	0.0237743	CDS	2143542	2144906	-	SL1344_2045	yeeF	17
NC_016810.1	13806	4621977	4621991	+	256.695	493.881	93.1333	366	302.427	0.947146	2.77905	0.340816	0.366621	0.399104	CDS	4620945	4622264	+	SL1344_4292	amiB	15
NC_016810.1	13806	4621977	4621991	+	256.695	493.881	93.1333	366	302.427	0.947146	2.77905	0.340816	0.366621	0.399104	5UTR	4621962	4622273	+	SL1344_4293	mutL_5UTR	15
NC_016810.1	6759	2264593	2264609	-	175.276	1033.34	0	0	302.153	11.2448	3.58536	3.1363	0.000855471	0.02407	CDS	2264354	2264941	-	SL1344_2147	yohC	17
NC_016810.1	183	57245	57272	+	523.567	684.651	0	0	302.055	11.6307	3.58016	3.24866	0.000579754	0.0218435	intergenic	NA	NA	NA	NA	NA	NA
NC_016810.1	1515	508024	508076	+	523.567	684.651	0	0	302.055	11.6307	3.58016	3.24866	0.000579754	0.0218435	5UTR	507992	508153	+	SL1344_0446	ppiD_5UTR	53
NC_016810.1	3948	1321025	1321051	+	476.073	730.224	0	1	301.824	10.372	3.28882	3.15372	0.000806006	0.0237417	5UTR	1320981	1321041	+	SL1344_1221	SL1344_1221_5UTR	17
NC_016810.1	3948	1321025	1321051	+	476.073	730.224	0	1	301.824	10.372	3.28882	3.15372	0.000806006	0.0237417	CDS	1321042	1321788	+	SL1344_1221	SL1344_1221	10
NC_016810.1	12638	4215421	4215476	+	355.076	848.925	1.05833	0	301.265	10.3795	3.34639	3.1017	0.000962053	0.0246226	CDS	4215218	4216669	+	SL1344_3939	trkH	56
NC_016810.1	76	12053	12154	+	980.416	223.624	0	1	301.26	10.2357	3.36758	3.03948	0.00118493	0.0253866	CDS	11593	13509	+	SL1344_0012	dnaK	102
NC_016810.1	10077	3418393	3418417	-	536.006	666.634	0	0	300.66	11.6275	3.58027	3.24765	0.000581811	0.0218435	intergenic	NA	NA	NA	NA	NA	NA
NC_016810.1	10450	3532256	3532302	-	516.782	684.651	0	1	300.608	10.3886	3.29299	3.15477	0.000803131	0.0237417	CDS	3531970	3532608	-	SL1344_3314	sspA	47
NC_016810.1	12466	4167925	4167965	+	365.253	836.207	0	0	300.365	11.5369	3.58119	3.22152	0.000637564	0.0227391	CDS	4167912	4170458	+	SL1344_3894	cyaA	41
NC_016810.1	14028	4704240	4704266	+	555.23	643.318	1.05833	1	300.151	9.18228	2.97778	3.0836	0.00102257	0.0248681	CDS	4703860	4704246	+	SL1344_4369	cybC	7
NC_016810.1	14028	4704240	4704266	+	555.23	643.318	1.05833	1	300.151	9.18228	2.97778	3.0836	0.00102257	0.0248681	CDS	4704250	4704395	+	SL1344_4369A	SL1344_4369A	17
NC_016810.1	7668	2526639	2526677	-	705.628	494.941	0	0	300.142	11.6114	3.58034	3.2431	0.000591191	0.0218887	tRNA	2526657	2526729	-	NA	NA	21
NC_016810.1	3135	1060761	1060833	+	783.655	404.856	0	12	300.128	8.57508	3.25117	2.63754	0.00417553	0.0343148	sRNA	1060741	1060834	+	ncRNA0027	IsrB	73
NC_016810.1	8138	2697400	2697435	+	1160.22	36.0343	1.05833	3	300.077	6.7673	3.01816	2.24219	0.0124745	0.0477762	CDS	2696253	2697584	+	SL1344_2520	cadB	36
NC_016810.1	327	125425	125461	-	731.637	466.326	0	1	299.741	10.4059	3.3213	3.13307	0.000864932	0.02407	CDS	124104	125714	-	SL1344_0107	yabK	37
NC_016810.1	13748	4603029	4603071	-	989.463	205.607	2.11667	1	299.547	8.29507	2.93739	2.82396	0.00237168	0.0300649	3UTR	4603007	4603059	-	SL1344_4277	frdD_3UTR	31
NC_016810.1	13748	4603029	4603071	-	989.463	205.607	2.11667	1	299.547	8.29507	2.93739	2.82396	0.00237168	0.0300649	CDS	4603060	4603419	-	SL1344_4277	frdD	12
NC_016810.1	11268	3740434	3740448	+	364.122	298.872	207.433	327	299.357	0.340987	2.77639	0.122817	0.451126	0.482168	CDS	3739737	3740708	+	SL1344_3515	SL1344_3515	15
NC_016810.1	4775	1511978	1512015	-	735.03	457.847	0	2	298.719	9.94626	3.27931	3.03303	0.00121055	0.0254415	CDS	1511078	1512022	-	SL1344_1408	SL1344_1408	38
NC_016810.1	2444	866825	866840	+	325.675	278.736	370.417	220	298.707	0.0778307	2.77341	0.0280632	0.488806	0.517459	CDS	866199	868496	+	SL1344_0776	slrP	16
NC_016810.1	7969	2650709	2650730	-	403.701	788.514	2.11667	0	298.583	9.96373	3.29451	3.02435	0.00124586	0.025554	5UTR	2650646	2650803	-	SL1344_2481	engA_5UTR	22
NC_016810.1	7969	2650709	2650730	-	403.701	788.514	2.11667	0	298.583	9.96373	3.29451	3.02435	0.00124586	0.025554	3UTR	2650701	2650763	-	SL1344_2482	SL1344_2482_3UTR	22
NC_016810.1	1893	672412	672455	+	638.91	552.172	0	3	298.521	9.68743	3.25645	2.97484	0.00146569	0.0265603	3UTR	672308	672481	+	SL1344_0597	ahpF_3UTR	44
NC_016810.1	3750	1277891	1277913	-	580.108	611.523	1.05833	1	298.422	9.17727	2.9777	3.082	0.00102808	0.024869	CDS	1277714	1278361	-	SL1344_1171	SL1344_1171	23
NC_016810.1	2518	889646	889690	-	170.753	1017.44	0	3	297.798	9.05136	3.20153	2.82719	0.0023479	0.029999	3UTR	889552	889716	-	SL1344_0799	ybiJ_3UTR	45
NC_016810.1	2518	889646	889690	-	170.753	1017.44	0	3	297.798	9.05136	3.20153	2.82719	0.0023479	0.029999	sRNA	889560	889716	-	ncRNA0214	STnc970	45
NC_016810.1	6089	1942601	1942623	-	757.646	433.471	0	0	297.779	11.5722	3.58078	3.23175	0.000615167	0.0223677	3UTR	1942594	1942647	-	SL1344_1824	SL1344_1824_3UTR	23
NC_016810.1	8073	2678577	2678639	-	201.285	950.669	0	38	297.488	7.42657	3.23306	2.29707	0.0108073	0.0454065	CDS	2678487	2678810	-	SL1344_2503	SL1344_2503	63
NC_016810.1	5387	1748716	1748763	+	396.916	791.694	0	1	297.402	10.2956	3.28227	3.13672	0.00085424	0.02407	CDS	1748572	1748871	+	SL1344_1630	SL1344_1630	48
NC_016810.1	5387	1748716	1748763	+	396.916	791.694	0	1	297.402	10.2956	3.28227	3.13672	0.00085424	0.02407	5UTR	1748742	1748988	+	SL1344_1631	fabI_5UTR	22
NC_016810.1	2677	952200	952218	+	300.797	884.959	0	0	296.439	11.4541	3.5824	3.19733	0.000693542	0.0230817	CDS	951857	952330	+	SL1344_0858	SL1344_0858	19
NC_016810.1	1726	576453	576471	+	513.39	149.436	209.55	313	296.344	0.113355	2.79932	0.0404937	0.48385	0.513177	CDS	576052	576870	+	SL1344_0509	allR	19
NC_016810.1	13929	4662444	4662471	+	840.195	343.385	0	1	296.145	10.3351	3.34233	3.09219	0.000993436	0.0247471	CDS	4662351	4663091	+	SL1344_4337	cysQ	28
NC_016810.1	5538	1792736	1792771	-	520.175	662.394	1.05833	0	295.907	10.4047	3.31686	3.13692	0.000853651	0.02407	5UTR	1792375	1792737	-	SL1344_1672	SL1344_1672_5UTR	2
NC_016810.1	5538	1792736	1792771	-	520.175	662.394	1.05833	0	295.907	10.4047	3.31686	3.13692	0.000853651	0.02407	CDS	1792476	1793480	-	SL1344_1673	oppF	36
NC_016810.1	7355	2439004	2439040	-	664.919	509.779	6.35	1	295.512	7.79987	2.90905	2.68124	0.00366745	0.0332755	5UTR	2438780	2439167	-	SL1344_2299	lrhA_5UTR	37
NC_016810.1	7731	2543626	2543660	+	735.03	445.129	1.05833	0	295.304	10.3292	3.29056	3.13904	0.000847503	0.02407	CDS	2542608	2544335	+	SL1344_2395	ptsI	35
NC_016810.1	7839	2594491	2594523	+	679.62	499.18	1.05833	1	295.215	9.14517	2.97837	3.07053	0.0010684	0.0249022	3UTR	2594477	2594552	+	SL1344_2444	acrD_3UTR	33
NC_016810.1	7343	2437790	2437844	-	473.811	704.788	0	0	294.65	11.5828	3.58105	3.23446	0.000609367	0.0221929	3UTR	2437754	2437840	-	SL1344_2299	lrhA_3UTR	51
NC_016810.1	7343	2437790	2437844	-	473.811	704.788	0	0	294.65	11.5828	3.58105	3.23446	0.000609367	0.0221929	5UTR	2437762	2437861	-	SL1344_2298	SL1344_2298_5UTR	55
NC_016810.1	7343	2437790	2437844	-	473.811	704.788	0	0	294.65	11.5828	3.58105	3.23446	0.000609367	0.0221929	CDS	2437841	2438779	-	SL1344_2299	lrhA	4
NC_016810.1	2771	978288	978310	+	698.844	448.309	1.05833	30	294.553	6.52324	2.94022	2.21863	0.0132561	0.0487697	3UTR	978210	978316	+	SL1344_0881	ybjZ_3UTR	23
NC_016810.1	4681	1483873	1483891	+	600.463	576.548	1.05833	0	294.517	10.3884	3.3026	3.14552	0.000828966	0.0240196	intergenic	NA	NA	NA	NA	NA	NA
NC_016810.1	12297	4118775	4118809	-	630.995	546.873	0	0	294.467	11.6001	3.58085	3.2395	0.000598701	0.0219831	3UTR	4118719	4118818	-	SL1344_3854	SL1344_3854_3UTR	35
NC_016810.1	1485	505325	505346	+	862.812	312.65	1.05833	1	294.38	8.98174	2.98508	3.00888	0.00131106	0.0258689	CDS	505028	507382	+	SL1344_0444	lon	22
NC_016810.1	13005	4343204	4343230	+	815.317	360.343	1.05833	0	294.18	10.247	3.28229	3.1219	0.000898437	0.0242185	3UTR	4343202	4343263	+	SL1344_4056	katG_3UTR	27
NC_016810.1	5066	1641338	1641372	-	451.195	724.925	0	0	294.03	11.5702	3.58121	3.23081	0.000617194	0.022405	intergenic	NA	NA	NA	NA	NA	NA
NC_016810.1	12787	4288539	4288582	+	200.154	971.865	2.11667	1	293.784	8.20502	2.95105	2.78037	0.00271485	0.0307276	CDS	4287977	4288597	+	SL1344_4004	sodA	44
NC_016810.1	12787	4288539	4288582	+	200.154	971.865	2.11667	1	293.784	8.20502	2.95105	2.78037	0.00271485	0.0307276	5UTR	4288567	4288666	+	SL1344_4005	SL1344_4005_5UTR	16
NC_016810.1	10414	3512360	3512399	-	662.657	508.719	2.11667	0	293.373	9.86867	3.24738	3.03897	0.00118695	0.0253866	CDS	3511909	3514245	-	SL1344_3300	arcB	40
NC_016810.1	6924	2332528	2332556	-	436.494	733.403	1.05833	1	292.989	9.10401	2.9807	3.05432	0.00112784	0.0251623	CDS	2332550	2333077	-	SL1344_2210	SL1344_2210	7
NC_016810.1	10204	3469537	3469575	-	569.931	599.864	1.05833	1	292.963	9.15062	2.97817	3.07257	0.00106113	0.0249022	CDS	3468958	3469842	-	SL1344_3254	SL1344_3254	39
NC_016810.1	12145	4091297	4091344	-	513.39	652.856	2.11667	1	292.341	8.61641	2.92562	2.94516	0.00161395	0.0273237	CDS	4090346	4092175	-	SL1344_3828	glmS	48
NC_016810.1	12315	4130298	4130355	+	486.25	608.343	67.7333	1	290.832	5.92687	2.96907	1.9962	0.0229559	0.0601246	5UTR	4130247	4130517	+	SL1344_3861	ilvG_5UTR	58
NC_016810.1	2919	1011662	1011687	+	647.957	512.958	1.05833	1	290.743	9.13032	2.97851	3.0654	0.00108691	0.0250208	intergenic	NA	NA	NA	NA	NA	NA
NC_016810.1	13938	4664217	4664239	+	315.497	844.685	0	1	290.296	10.1772	3.27575	3.10683	0.000945527	0.0246226	3UTR	4664172	4664245	+	SL1344_4339	SL1344_4339_3UTR	23
NC_016810.1	11913	3985323	3985362	-	969.108	191.829	0	0	290.234	11.2331	3.58507	3.1333	0.000864264	0.02407	CDS	3982856	3985582	-	SL1344_3728	mgtB	40
NC_016810.1	2585	924504	924552	+	557.492	600.924	1.05833	1	290.119	9.13599	2.97846	3.06735	0.00107983	0.0249855	CDS	924346	924729	+	SL1344_0829	SL1344_0829	49
NC_016810.1	1196	436947	436972	+	370.907	786.395	0	3	290.075	9.44509	3.21749	2.93555	0.00166481	0.0275649	3UTR	436852	436963	+	SL1344_0378	SL1344_0378_3UTR	17
NC_016810.1	7139	2390082	2390132	+	428.579	91.1455	638.175	2	289.975	2.40273	2.94037	0.817152	0.206921	0.241097	CDS	2389570	2390829	+	SL1344_2254	glpB	51
NC_016810.1	13379	4467731	4467754	+	305.32	853.164	0	1	289.871	10.1612	3.2748	3.10284	0.000958368	0.0246226	CDS	4467463	4467873	+	SL1344_4162	SL1344_4162	24
NC_016810.1	5107	1647313	1647337	-	314.367	841.506	3.175	0	289.762	9.52445	3.27439	2.90877	0.00181428	0.0283256	CDS	1646807	1647577	-	SL1344_1530	pcgL	25
NC_016810.1	2433	861195	861210	-	533.745	623.181	1.05833	1	289.746	9.13088	2.9787	3.06539	0.00108694	0.0250208	intergenic	NA	NA	NA	NA	NA	NA
NC_016810.1	5989	1913181	1913204	+	437.625	718.566	1.05833	1	289.562	9.09106	2.98079	3.04989	0.00114463	0.0252388	intergenic	NA	NA	NA	NA	NA	NA
NC_016810.1	4142	1376217	1376252	+	407.093	739.762	3.175	4	288.508	7.26812	2.8346	2.56407	0.00517265	0.036353	CDS	1375922	1376221	+	SL1344_1273	himA	5
NC_016810.1	4142	1376217	1376252	+	407.093	739.762	3.175	4	288.508	7.26812	2.8346	2.56407	0.00517265	0.036353	3UTR	1376222	1376308	+	SL1344_1273	himA_3UTR	31
NC_016810.1	4142	1376217	1376252	+	407.093	739.762	3.175	4	288.508	7.26812	2.8346	2.56407	0.00517265	0.036353	sRNA	1376238	1376364	+	ncRNA0181	STnc540	15
NC_016810.1	4756	1502306	1502338	+	476.073	675.112	0	2	288.296	9.81888	3.24146	3.02915	0.00122621	0.0255088	3UTR	1502257	1502356	+	SL1344_1400	fumC_3UTR	33
NC_016810.1	10197	3469051	3469100	-	627.602	520.377	1.05833	0	287.259	10.3389	3.30022	3.13279	0.000865763	0.02407	CDS	3468958	3469842	-	SL1344_3254	SL1344_3254	50
NC_016810.1	14346	4837248	4837301	+	298.535	848.925	0	1	287.115	10.1416	3.27468	3.09697	0.000977538	0.0246449	3UTR	4837080	4837433	+	SL1344_4489	osmY_3UTR	54
NC_016810.1	8462	2808449	2808467	+	524.698	622.121	1.05833	0	286.969	10.3601	3.31395	3.12622	0.000885357	0.0241405	sRNA	2808307	2808466	+	ncRNA0281	STnc2090	18
NC_016810.1	8462	2808449	2808467	+	524.698	622.121	1.05833	0	286.969	10.3601	3.31395	3.12622	0.000885357	0.0241405	3UTR	2808420	2808475	+	SL1344_2624	yfiA_3UTR	19
NC_016810.1	10673	3607266	3607306	-	325.675	817.13	1.05833	2	286.466	8.47624	2.92918	2.89373	0.00190348	0.028614	5UTR	3607215	3607314	-	SL1344_3385	rpsM_5UTR	41
NC_016810.1	10673	3607266	3607306	-	325.675	817.13	1.05833	2	286.466	8.47624	2.92918	2.89373	0.00190348	0.028614	3UTR	3607289	3607360	-	SL1344_3386	rpmJ_3UTR	18
NC_016810.1	5083	1644510	1644545	-	611.771	489.642	2.11667	42	286.382	5.80486	2.89338	2.00626	0.0224145	0.0596836	CDS	1643687	1645132	-	SL1344_1528	SL1344_1528	36
NC_016810.1	9649	3283541	3283577	+	333.59	808.651	1.05833	2	286.325	8.48525	2.92879	2.89718	0.00188265	0.0284837	CDS	3283231	3283824	+	SL1344_3078	SL1344_3078	37
NC_016810.1	14404	4857642	4857687	-	387.869	700.548	55.0333	0	285.863	7.36375	3.29862	2.23237	0.0127952	0.0481671	3UTR	4857639	4857738	-	SL1344_4508	SL1344_4508_3UTR	46
NC_016810.1	8703	2951465	2951500	+	595.939	538.394	1.05833	3	284.598	8.28106	2.90684	2.84882	0.00219409	0.029411	CDS	2950949	2951878	+	SL1344_2764	virK	36
NC_016810.1	12785	4288372	4288411	+	96.1193	1040.75	0	1	284.468	9.51965	3.2527	2.92669	0.00171293	0.0278415	CDS	4287977	4288597	+	SL1344_4004	sodA	40
NC_016810.1	4434	1447867	1447895	+	491.904	645.437	0	0	284.335	11.5432	3.58209	3.22248	0.000635419	0.022735	CDS	1447129	1447878	+	SL1344_1343	ssaJ	12
NC_016810.1	10572	3585437	3585450	+	272.526	447.249	179.917	236	283.923	0.760736	2.77412	0.274226	0.391955	0.424352	CDS	3583693	3586806	+	SL1344_3364	acrF	14
NC_016810.1	13679	4593815	4593850	-	279.311	854.224	0	0	283.384	11.3781	3.58399	3.17469	0.000749975	0.0233454	3UTR	4593738	4593837	-	SL1344_4265	yjeH_3UTR	23
NC_016810.1	13679	4593815	4593850	-	279.311	854.224	0	0	283.384	11.3781	3.58399	3.17469	0.000749975	0.0233454	CDS	4593838	4595079	-	SL1344_4265	yjeH	13
NC_016810.1	4390	1444557	1444589	+	217.116	871.181	0	45	283.324	7.27563	3.23784	2.24706	0.0123181	0.0476126	CDS	1444377	1444811	+	SL1344_1337	sscB	33
NC_016810.1	13363	4463100	4463132	+	507.736	623.181	1.05833	1	283.244	9.0949	2.97948	3.05252	0.00113466	0.0251759	CDS	4461453	4463102	+	SL1344_4157	pgi	3
NC_016810.1	13363	4463100	4463132	+	507.736	623.181	1.05833	1	283.244	9.0949	2.97948	3.05252	0.00113466	0.0251759	sRNA	4463078	4463228	+	ncRNA0536	RUF_107c.82	33
NC_016810.1	13363	4463100	4463132	+	507.736	623.181	1.05833	1	283.244	9.0949	2.97948	3.05252	0.00113466	0.0251759	3UTR	4463103	4463234	+	SL1344_4157	pgi_3UTR	30
NC_016810.1	4853	1544542	1544577	-	1039.22	90.0856	1.05833	2	283.091	7.6713	2.978	2.57599	0.0049977	0.0359734	CDS	1544456	1544659	-	SL1344_1439	SL1344_1439	36
NC_016810.1	7592	2504254	2504296	-	429.71	700.548	0	0	282.565	11.5109	3.58252	3.21306	0.000656644	0.0229138	CDS	2503771	2504709	-	SL1344_2363	pgtE	43
NC_016810.1	1450	500868	500886	+	142.483	985.643	0	0	282.031	11.0822	3.5888	3.088	0.00100755	0.0248223	3UTR	500805	500893	+	SL1344_0440	bolA_3UTR	19
NC_016810.1	2805	981109	981140	+	696.582	430.291	1.05833	0	281.983	10.2665	3.29242	3.11823	0.0009097	0.0242901	CDS	979235	981511	+	SL1344_0884	clpA	32
NC_016810.1	7719	2542381	2542417	+	556.361	568.069	2.11667	1	281.887	8.57816	2.92571	2.93199	0.00168397	0.0275798	CDS	2542302	2542559	+	SL1344_2394	ptsH	37
NC_016810.1	10152	3459595	3459625	-	593.678	530.975	0	1	281.413	10.3231	3.30535	3.12316	0.000894608	0.0242185	sRNA	3459586	3459745	-	ncRNA0106	asyhbQ	31
NC_016810.1	13304	4421493	4421521	-	488.512	633.779	1.05833	1	281.087	9.0793	2.97993	3.04682	0.00115638	0.0252388	3UTR	4421375	4421535	-	SL1344_4116	yjaB_3UTR	29
NC_016810.1	4874	1550807	1550843	+	352.814	664.514	105.833	1	281.04	5.43346	3.01343	1.80308	0.0356877	0.0743562	3UTR	1550577	1550850	+	SL1344_1445	SL1344_1445_3UTR	37
NC_016810.1	4874	1550807	1550843	+	352.814	664.514	105.833	1	281.04	5.43346	3.01343	1.80308	0.0356877	0.0743562	sRNA	1550746	1550843	+	ncRNA0046	MgrR	37
NC_016810.1	8072	2678443	2678489	-	214.855	906.156	1.05833	1	280.767	8.74965	2.99539	2.92104	0.00174435	0.0280272	CDS	2678487	2678810	-	SL1344_2503	SL1344_2503	3
NC_016810.1	7805	2570037	2570056	-	563.146	142.017	268.817	149	280.745	0.499149	2.78069	0.179506	0.42877	0.460428	CDS	2569086	2570273	-	SL1344_2424	eutG	20
NC_016810.1	2187	773909	773953	+	862.812	258.599	0	0	280.353	11.3277	3.58431	3.16036	0.000787861	0.0235962	CDS	773872	774078	+	SL1344_0689	ybfA	45
NC_016810.1	355	138079	138118	+	274.788	839.386	0	7	280.294	8.69457	3.21226	2.70668	0.00339797	0.0327963	3UTR	138057	138220	+	SL1344_0117	ilvH_3UTR	40
NC_016810.1	157	52348	52383	-	737.291	380.479	2.11667	1	280.222	8.50599	2.92704	2.90601	0.00183038	0.0283256	CDS	52280	52543	-	SL1344_0044	rpsT	36
NC_016810.1	8141	2697583	2697635	+	1052.79	64.6497	0	1	279.61	9.43715	3.35762	2.81066	0.00247197	0.0304777	CDS	2696253	2697584	+	SL1344_2520	cadB	2
NC_016810.1	8141	2697583	2697635	+	1052.79	64.6497	0	1	279.61	9.43715	3.35762	2.81066	0.00247197	0.0304777	3UTR	2697585	2697684	+	SL1344_2520	cadB_3UTR	51
NC_016810.1	12399	4151256	4151291	+	287.227	825.608	1.05833	1	278.723	8.88982	2.98908	2.9741	0.00146924	0.0265816	CDS	4150835	4151965	+	SL1344_3879	rffE	36
NC_016810.1	2662	945090	945121	+	362.992	750.36	0	1	278.588	10.1923	3.28324	3.10434	0.000953519	0.0246226	CDS	945105	945763	+	SL1344_0850	mdaA	17
NC_016810.1	3178	1086764	1086815	-	88.2036	973.985	0	52	278.547	6.64736	3.23092	2.05742	0.0198228	0.0567882	CDS	1086605	1087138	-	SL1344_0983	sodCI	52
NC_016810.1	12956	4327281	4327317	+	823.233	286.154	1.05833	3	278.361	8.03879	2.92328	2.74992	0.0029805	0.0315041	CDS	4327201	4327413	+	SL1344_4045	rpmE	37
NC_016810.1	13551	4550868	4550918	-	316.628	792.754	0	1	277.595	10.1335	3.27864	3.09077	0.000998187	0.0247471	CDS	4550896	4551339	-	SL1344_4225	phnB	23
NC_016810.1	7272	2427101	2427127	-	601.593	507.659	1.05833	0	277.578	10.2914	3.30169	3.11701	0.000913489	0.0243215	CDS	2425377	2427218	-	SL1344_2287	nuoL	27
NC_016810.1	14143	4751636	4751656	+	357.337	292.513	43.3917	416	277.311	1.26469	2.83323	0.446378	0.327662	0.360107	tRNA	4751594	4751675	+	NA	NA	21
NC_016810.1	8679	2949602	2949633	-	497.558	608.343	0	0	276.475	11.5075	3.58298	3.2117	0.00065975	0.0229138	CDS	2949378	2950430	-	SL1344_2763	SL1344_2763	32
NC_016810.1	12824	4300658	4300701	+	689.797	408.035	1.05833	2	275.223	8.48736	2.92896	2.89774	0.00187931	0.0284738	CDS	4300459	4301181	+	SL1344_4017	SL1344_4017	44
NC_016810.1	7298	2431199	2431238	-	465.896	632.719	0	2	275.154	9.75961	3.24366	3.00883	0.00131129	0.0258689	CDS	2429610	2432336	-	SL1344_2292	nuoG	40
NC_016810.1	11327	3758152	3758183	-	598.201	499.18	1.05833	2	275.11	8.53633	2.92629	2.91711	0.00176644	0.0280852	sRNA	3758033	3758323	-	ncRNA0473	StyR-296	32
NC_016810.1	11327	3758152	3758183	-	598.201	499.18	1.05833	2	275.11	8.53633	2.92629	2.91711	0.00176644	0.0280852	5UTR	3758104	3758323	-	SL1344_3533	rpoH_5UTR	32
NC_016810.1	11440	3795812	3795836	-	463.634	635.899	0	0	274.883	11.4908	3.58326	3.2068	0.000671107	0.0229138	3UTR	3795781	3795853	-	SL1344_3567	SL1344_3567_3UTR	25
NC_016810.1	9294	3183387	3183427	-	509.997	580.787	0	8	274.696	8.89448	3.26265	2.72615	0.00320385	0.0322661	CDS	3181371	3183617	-	SL1344_2981	ptsP	41
NC_016810.1	2537	898939	899006	+	766.692	327.488	3.175	0	274.339	9.33807	3.21958	2.9004	0.00186342	0.0284641	CDS	898795	899310	+	SL1344_0808	ompX	68
NC_016810.1	583	198219	198249	+	884.297	209.847	2.11667	1	274.315	8.2256	2.93692	2.80076	0.00254915	0.0305761	3UTR	198139	198238	+	SL1344_0169	yacK_3UTR	20
NC_016810.1	8304	2770975	2771016	-	598.201	496.001	0	3	274.3	9.56969	3.26112	2.93448	0.00167056	0.0275649	sRNA	2770951	2771060	-	ncRNA0241	STnc1400	42
NC_016810.1	8071	2678390	2678417	-	305.32	748.241	43.3917	0	274.238	7.40878	3.30236	2.24348	0.012433	0.0477531	intergenic	NA	NA	NA	NA	NA	NA
NC_016810.1	1072	366828	366854	+	236.34	858.463	0	2	274.201	9.4612	3.22571	2.93306	0.00167818	0.0275798	CDS	365793	366896	+	SL1344_0317	proB	27
NC_016810.1	2644	937287	937338	-	387.869	704.788	1.05833	0	273.429	10.2731	3.33661	3.07889	0.00103885	0.0249022	CDS	936835	937443	-	SL1344_0841	ybjG	52
NC_016810.1	10011	3406785	3406805	+	202.416	890.258	0	1	273.419	9.90489	3.26697	3.03183	0.0012154	0.0254415	CDS	3405500	3406789	+	SL1344_3191	SL1344_3191	5
NC_016810.1	10011	3406785	3406805	+	202.416	890.258	0	1	273.419	9.90489	3.26697	3.03183	0.0012154	0.0254415	3UTR	3406790	3406889	+	SL1344_3191	SL1344_3191_3UTR	16
NC_016810.1	9257	3162663	3162733	+	431.971	660.275	0	0	273.062	11.4698	3.5836	3.20065	0.000685589	0.023049	tRNA	3162632	3162705	+	NA	NA	43
NC_016810.1	8546	2832762	2832825	-	785.916	302.052	1.05833	3	273.007	8.04536	2.92141	2.75393	0.00294418	0.0313868	3UTR	2832731	2832774	-	SL1344_2654	grpE_3UTR	13
NC_016810.1	8546	2832762	2832825	-	785.916	302.052	1.05833	3	273.007	8.04536	2.92141	2.75393	0.00294418	0.0313868	CDS	2832775	2833365	-	SL1344_2654	grpE	51
NC_016810.1	1916	679536	679575	-	381.085	709.027	1.05833	0	272.792	10.2675	3.33778	3.07614	0.00104851	0.0249022	CDS	679477	680283	-	SL1344_0605	rna	40
NC_016810.1	4376	1443582	1443605	+	398.047	692.07	0	1	272.779	10.202	3.28835	3.10248	0.000959526	0.0246226	CDS	1443319	1443906	+	SL1344_1335	sseD	24
NC_016810.1	4703	1490735	1490777	-	660.396	429.232	0	1	272.657	10.2706	3.32311	3.09066	0.000998565	0.0247471	CDS	1490622	1491200	-	SL1344_1390	rnfB	43
NC_016810.1	8700	2951145	2951175	+	675.096	414.394	1.05833	0	272.637	10.2167	3.29325	3.10231	0.000960099	0.0246226	CDS	2950949	2951878	+	SL1344_2764	virK	31
NC_016810.1	8778	2989455	2989487	+	214.855	874.361	0	0	272.304	11.2304	3.58655	3.13124	0.000870338	0.02407	sRNA	2989429	2989505	+	ncRNA0047	MicA	33
NC_016810.1	8717	2953580	2953613	+	696.582	388.958	1.05833	1	271.9	8.98354	2.98224	3.01235	0.00129616	0.0258689	intergenic	NA	NA	NA	NA	NA	NA
NC_016810.1	10639	3605010	3605042	-	536.006	546.873	0	1	270.97	10.2634	3.30106	3.10913	0.000938184	0.0245939	CDS	3604783	3605772	-	SL1344_3382	pez	33
NC_016810.1	10639	3605010	3605042	-	536.006	546.873	0	1	270.97	10.2634	3.30106	3.10913	0.000938184	0.0245939	sRNA	3604974	3605468	-	ncRNA0261	STnc1675	33
NC_016810.1	9229	3154531	3154546	+	513.39	205.607	100.542	264	270.885	0.995566	2.81033	0.354253	0.361575	0.393956	intergenic	NA	NA	NA	NA	NA	NA
NC_016810.1	3874	1307146	1307184	+	536.006	545.813	0	1	270.705	10.2621	3.30106	3.10874	0.000939428	0.0245939	CDS	1306706	1307251	+	SL1344_1204	aroQ	39
NC_016810.1	1974	697771	697795	-	929.53	150.496	1.05833	0	270.271	9.7299	3.26328	2.98163	0.00143357	0.0264717	CDS	697517	697780	-	SL1344_0624	SL1344_0624	10
NC_016810.1	12433	4160755	4160785	+	623.079	454.668	0	2	269.937	9.79785	3.27376	2.99285	0.00138195	0.0262312	CDS	4160018	4160758	+	SL1344_3888	rffM	4
NC_016810.1	12433	4160755	4160785	+	623.079	454.668	0	2	269.937	9.79785	3.27376	2.99285	0.00138195	0.0262312	3UTR	4160759	4160858	+	SL1344_3888	rffM_3UTR	27
NC_016810.1	5594	1802175	1802212	+	886.559	192.889	0	0	269.862	11.1634	3.587	3.11218	0.000928561	0.024497	CDS	1799981	1802659	+	SL1344_1680	adh	38
NC_016810.1	4987	1605645	1605684	+	105.166	973.985	0	0	269.788	10.898	3.59295	3.03315	0.00121006	0.0254415	CDS	1604728	1605657	+	SL1344_1497	adhP	13
NC_016810.1	4987	1605645	1605684	+	105.166	973.985	0	0	269.788	10.898	3.59295	3.03315	0.00121006	0.0254415	3UTR	1605658	1605739	+	SL1344_1497	adhP_3UTR	27
NC_016810.1	9378	3218131	3218176	+	586.893	489.642	1.05833	1	269.648	9.02533	2.98041	3.02822	0.00123	0.0255088	intergenic	NA	NA	NA	NA	NA	NA
NC_016810.1	4230	1416776	1416814	-	141.352	934.771	0	0	269.031	11.0322	3.59005	3.07299	0.00105962	0.0249022	3UTR	1416716	1416777	-	SL1344_1312	pykF_3UTR	2
NC_016810.1	4230	1416776	1416814	-	141.352	934.771	0	0	269.031	11.0322	3.59005	3.07299	0.00105962	0.0249022	CDS	1416778	1418136	-	SL1344_1312	pykF	37
NC_016810.1	3408	1172017	1172044	-	593.678	366.702	49.7417	66	269.03	3.02535	2.78367	1.08682	0.138558	0.203359	CDS	1171598	1172479	-	SL1344_1065	SL1344_1065	28
NC_016810.1	300	107873	107907	+	504.343	571.249	0	0	268.898	11.4708	3.58389	3.20065	0.000685588	0.023049	intergenic	NA	NA	NA	NA	NA	NA
NC_016810.1	10215	3471085	3471126	-	683.012	387.898	0	0	267.728	11.4175	3.58432	3.18541	0.000722755	0.0232975	CDS	3469952	3472087	-	SL1344_3255	pnp	42
NC_016810.1	2456	869761	869793	+	716.937	350.804	1.05833	2	267.7	8.40365	2.93211	2.86607	0.00207799	0.0288953	5UTR	869761	869892	+	SL1344_0778	moaA_5UTR	33
NC_016810.1	8037	2672665	2672714	+	509.997	559.591	0	1	267.647	10.2408	3.30134	3.10203	0.000961007	0.0246226	sRNA	2672651	2672945	+	ncRNA0067	RyfA	50
NC_016810.1	5890	1893251	1893275	-	505.474	562.77	1.05833	0	267.326	10.2564	3.3127	3.09607	0.000980524	0.0246449	CDS	1893115	1893324	-	SL1344_1766	cspC	25
NC_016810.1	199	61908	61928	+	297.404	771.557	0	0	267.24	11.3383	3.58546	3.16229	0.000782655	0.0235882	sRNA	61807	62034	+	ncRNA0307	STnc3220	21
NC_016810.1	2783	979036	979071	+	516.782	552.172	0	0	267.239	11.4633	3.58409	3.19839	0.000690994	0.0230683	CDS	978884	979204	+	SL1344_0883	SL1344_0883	36
NC_016810.1	2783	979036	979071	+	516.782	552.172	0	0	267.239	11.4633	3.58409	3.19839	0.000690994	0.0230683	5UTR	979049	979234	+	SL1344_0884	clpA_5UTR	23
NC_016810.1	8231	2728762	2728798	+	101.773	966.566	0	0	267.085	10.8729	3.59356	3.02566	0.00124045	0.025554	intergenic	NA	NA	NA	NA	NA	NA
NC_016810.1	13330	4438308	4438327	+	325.675	248	210.608	284	267.071	0.216673	2.7787	0.0779763	0.468923	0.499333	intergenic	NA	NA	NA	NA	NA	NA
NC_016810.1	13820	4624943	4624965	+	504.343	561.711	1.05833	0	266.778	10.2534	3.31278	3.0951	0.000983722	0.0246449	CDS	4624123	4625073	+	SL1344_4294	miaA	23
NC_016810.1	12359	4146710	4146742	+	589.154	476.924	0	0	266.52	11.4525	3.5842	3.19526	0.000698517	0.0231061	3UTR	4146711	4146810	+	SL1344_3875	trxA_3UTR	32
NC_016810.1	11155	3710035	3710097	+	393.524	664.514	3.175	1	265.553	8.12224	2.91579	2.78561	0.00267134	0.0307276	5UTR	3710010	3710051	+	SL1344_3493	glpD_5UTR	17
NC_016810.1	11155	3710035	3710097	+	393.524	664.514	3.175	1	265.553	8.12224	2.91579	2.78561	0.00267134	0.0307276	CDS	3710052	3711560	+	SL1344_3493	glpD	46
NC_016810.1	6781	2280753	2280768	-	509.997	551.112	1.05833	0	265.542	10.2456	3.31132	3.09412	0.000986986	0.0246449	intergenic	NA	NA	NA	NA	NA	NA
NC_016810.1	2548	901201	901233	-	209.201	851.044	1.05833	0	265.326	10.0932	3.37307	2.9923	0.00138441	0.0262334	sRNA	901188	901397	-	ncRNA0061	RybA	33
NC_016810.1	4179	1396452	1396471	-	607.248	453.608	0	0	265.214	11.4391	3.58441	3.19135	0.000708039	0.0232191	CDS	1396470	1397228	-	SL1344_1292	aroD	2
NC_016810.1	83	12566	12600	+	858.288	196.069	3.175	3	265.133	7.05542	2.86269	2.46461	0.00685815	0.0398281	CDS	11593	13509	+	SL1344_0012	dnaK	35
NC_016810.1	13075	4365469	4365499	+	517.913	541.574	0	1	265.122	10.2305	3.30225	3.09806	0.000973976	0.0246449	3UTR	4365436	4365535	+	SL1344_4074	oxyR_3UTR	31
NC_016810.1	7021	2356545	2356562	-	266.872	356.103	153.458	284	265.108	0.562305	2.77688	0.202495	0.419765	0.451645	CDS	2354134	2356620	-	SL1344_2229	napA	18
NC_016810.1	610	211162	211206	-	327.936	731.283	1.05833	0	265.07	10.2049	3.34694	3.04904	0.00114788	0.0252388	CDS	211027	211407	-	SL1344_0181	panD	45
NC_016810.1	14302	4824623	4824644	-	429.71	625.3	0	4	264.752	9.24125	3.24101	2.85135	0.00217673	0.0293876	CDS	4824115	4824654	-	SL1344_4475	dnaT	22
NC_016810.1	11097	3687326	3687359	+	875.251	181.231	0	2	264.62	9.46628	3.30675	2.86271	0.00210016	0.0289118	CDS	3685658	3687976	+	SL1344_3473	feoB	34
NC_016810.1	12584	4200559	4200592	+	308.712	725.984	0	23	264.424	7.89486	3.24326	2.43423	0.00746169	0.0407679	CDS	4200203	4201843	+	SL1344_3926	aarF	34
NC_016810.1	2329	823480	823503	+	435.364	622.121	0	0	264.371	11.4306	3.58465	3.18877	0.000714394	0.0232911	CDS	823028	824080	+	SL1344_0737	aroG	24
NC_016810.1	2793	979675	979729	+	431.971	570.189	48.6833	5	263.961	4.97273	2.85141	1.74395	0.0405835	0.0807093	CDS	979235	981511	+	SL1344_0884	clpA	55
NC_016810.1	4367	1442976	1443002	+	270.265	785.335	0	0	263.9	11.2899	3.58625	3.14809	0.000821692	0.0239214	CDS	1441849	1443303	+	SL1344_1334	sseC	27
NC_016810.1	13720	4597186	4597257	+	559.753	253.3	2.11667	240	263.792	4.00057	3.01367	1.32747	0.0921761	0.154811	CDS	4595692	4597338	+	SL1344_4267	groEL	72
NC_016810.1	10285	3486190	3486222	-	725.983	324.308	1.05833	2	263.337	8.35473	2.93394	2.84762	0.00220237	0.0294852	CDS	3486106	3488040	-	SL1344_3268	ftsH	33
NC_016810.1	10651	3605804	3605855	-	582.37	394.257	1.05833	75	263.171	5.62887	2.98209	1.88756	0.0295428	0.0671981	CDS	3605798	3606418	-	SL1344_3383	rpsD	52
NC_016810.1	14081	4731351	4731365	-	640.041	410.155	0	2	263.049	9.76296	3.28158	2.97508	0.00146457	0.0265603	intergenic	NA	NA	NA	NA	NA	NA
NC_016810.1	1265	454054	454090	+	550.707	500.24	1.05833	0	263.001	10.2207	3.30515	3.09236	0.000992846	0.0247471	CDS	452744	454063	+	SL1344_0394	brnQ	10
NC_016810.1	1265	454054	454090	+	550.707	500.24	1.05833	0	263.001	10.2207	3.30515	3.09236	0.000992846	0.0247471	5UTR	453902	454137	+	SL1344_0395	proY_5UTR	37
NC_016810.1	1265	454054	454090	+	550.707	500.24	1.05833	0	263.001	10.2207	3.30515	3.09236	0.000992846	0.0247471	3UTR	454064	454122	+	SL1344_0394	brnQ_3UTR	27
NC_016810.1	8393	2799628	2799697	-	787.047	216.206	29.6333	19	262.971	4.12062	2.79148	1.47614	0.0699535	0.122179	rRNA	2797174	2800174	-	NA	NA	70
NC_016810.1	11678	3898501	3898541	+	404.832	643.318	0	2	262.537	9.66033	3.24203	2.97971	0.0014426	0.0265395	intergenic	NA	NA	NA	NA	NA	NA
NC_016810.1	9339	3205243	3205274	-	655.873	391.078	0	3	262.488	9.53454	3.27986	2.907	0.00182458	0.0283256	3UTR	3205211	3205244	-	SL1344_3001	SL1344_3001_3UTR	2
NC_016810.1	9339	3205243	3205274	-	655.873	391.078	0	3	262.488	9.53454	3.27986	2.907	0.00182458	0.0283256	CDS	3205245	3205517	-	SL1344_3001	SL1344_3001	30
NC_016810.1	4412	1446182	1446214	+	280.442	663.454	0	105	262.224	6.60308	3.28372	2.01085	0.0221705	0.0594202	CDS	1445606	1446295	+	SL1344_1339	sseG	33
NC_016810.1	10452	3532389	3532429	-	546.184	423.932	5.29167	73	262.102	4.59289	2.86461	1.60332	0.0544317	0.100556	CDS	3531970	3532608	-	SL1344_3314	sspA	41
NC_016810.1	10453	3532479	3532516	-	589.154	458.907	0	0	262.015	11.4251	3.58482	3.18708	0.000718583	0.0232975	CDS	3531970	3532608	-	SL1344_3314	sspA	38
NC_016810.1	13310	4426339	4426357	+	364.122	682.531	0	0	261.663	11.3781	3.58538	3.17347	0.00075315	0.0233454	sRNA	4426270	4426340	+	ncRNA0482	StyR-329b	2
NC_016810.1	2926	1012001	1012064	-	590.285	454.668	0	1	261.488	10.2174	3.31553	3.08167	0.00102921	0.024869	CDS	1011663	1013945	-	SL1344_0910	pflB	64
NC_016810.1	13534	4546628	4546652	-	667.181	378.36	0	0	261.385	11.3827	3.58517	3.17494	0.000749345	0.0233454	3UTR	4546510	4546641	-	SL1344_4221	SC4B5.11c_3UTR	14
NC_016810.1	13534	4546628	4546652	-	667.181	378.36	0	0	261.385	11.3827	3.58517	3.17494	0.000749345	0.0233454	CDS	4546642	4548789	-	SL1344_4221	SC4B5.11c	11
NC_016810.1	3927	1317368	1317402	-	433.102	611.523	0	0	261.156	11.4142	3.58507	3.1838	0.00072677	0.0232975	CDS	1317272	1318558	-	SL1344_1219	SL1344_1219	35
NC_016810.1	7628	2514201	2514225	-	641.172	399.556	1.05833	0	260.447	10.1536	3.29507	3.08145	0.00102998	0.024869	CDS	2513721	2514959	-	SL1344_2370	SL1344_2370	25
NC_016810.1	7501	2481563	2481579	+	297.404	399.556	212.725	132	260.421	1.04059	2.78251	0.373977	0.354211	0.386722	CDS	2481311	2482312	+	SL1344_2340	div	17
NC_016810.1	6820	2296524	2296556	-	517.913	522.497	0	1	260.352	10.2064	3.30277	3.09026	0.000999916	0.0247471	3UTR	2296495	2296603	-	SL1344_2177	lysP_3UTR	33
NC_016810.1	1141	414777	414818	-	296.273	745.061	0	0	260.334	11.3083	3.5863	3.1532	0.000807451	0.0237417	CDS	414298	414930	-	SL1344_0360	SL1344_0360	42
NC_016810.1	13114	4381853	4381883	+	566.538	414.394	1.05833	59	260.248	5.82028	2.96709	1.96161	0.0249039	0.0619995	5UTR	4381834	4381933	+	SL1344_4085	tuf2_5UTR	31
NC_016810.1	13110	4381615	4381646	+	457.98	581.847	0	0	259.957	11.4162	3.58515	3.18431	0.000725501	0.0232975	intergenic	NA	NA	NA	NA	NA	NA
NC_016810.1	7712	2541507	2541536	+	471.55	568.069	0	0	259.905	11.4191	3.58513	3.18513	0.000723442	0.0232975	CDS	2540947	2541918	+	SL1344_2393	cysK	30
NC_016810.1	8372	2792082	2792109	+	720.329	285.095	0	34	259.856	7.47499	3.29417	2.26916	0.0116294	0.0467295	CDS	2790293	2792953	+	SL1344_2615	SL1344_2615	28
NC_016810.1	611	211182	211207	-	327.936	710.087	1.05833	0	259.77	10.1797	3.34624	3.04215	0.00117448	0.0252458	CDS	211027	211407	-	SL1344_0181	panD	26
NC_016810.1	11048	3681003	3681046	-	711.282	326.428	1.05833	0	259.692	10.0775	3.28699	3.06589	0.00108511	0.0250208	CDS	3679779	3681014	-	SL1344_3468	envZ	12
NC_016810.1	11048	3681003	3681046	-	711.282	326.428	1.05833	0	259.692	10.0775	3.28699	3.06589	0.00108511	0.0250208	5UTR	3681015	3681175	-	SL1344_3468	envZ_5UTR	32
NC_016810.1	4438	1448211	1448261	+	562.015	474.804	1.05833	0	259.469	10.1942	3.30375	3.08564	0.00101558	0.0248223	CDS	1447896	1448444	+	SL1344_1344	SL1344_1344	51
NC_016810.1	8873	3026073	3026100	+	290.619	744.001	1.05833	2	259.42	8.32692	2.93218	2.83984	0.00225683	0.0297344	5UTR	3026067	3026280	+	SL1344_2839	fhlA_5UTR	28
NC_016810.1	12732	4259069	4259114	+	322.282	714.326	0	0	259.152	11.3312	3.58607	3.15977	0.000789459	0.0235962	CDS	4258780	4259652	+	SL1344_3973	rbn	46
NC_016810.1	14421	4859759	4859780	+	558.622	475.864	0	2	259.122	9.73123	3.26693	2.97871	0.00144733	0.0265395	CDS	4859579	4861552	+	SL1344_4509	slt	22
NC_016810.1	8681	2949702	2949740	-	320.021	716.446	0	0	259.117	11.3288	3.5861	3.15908	0.000791334	0.0235962	CDS	2949378	2950430	-	SL1344_2763	SL1344_2763	39
NC_016810.1	4342	1441586	1441636	+	481.727	546.873	2.11667	5	258.929	7.29185	2.84922	2.55925	0.00524495	0.0364607	CDS	1441373	1441846	+	SL1344_1333	sscA	51
NC_016810.1	245	94679	94721	+	238.602	756.719	0	40	258.83	7.32245	3.24411	2.25715	0.0119994	0.0472453	intergenic	NA	NA	NA	NA	NA	NA
NC_016810.1	9303	3186418	3186460	+	548.445	486.462	0	0	258.727	11.4145	3.58523	3.18374	0.000726918	0.0232975	CDS	3185720	3186433	+	SL1344_2984	SL1344_2984	16
NC_016810.1	9303	3186418	3186460	+	548.445	486.462	0	0	258.727	11.4145	3.58523	3.18374	0.000726918	0.0232975	3UTR	3186434	3186533	+	SL1344_2984	SL1344_2984_3UTR	27
NC_016810.1	10027	3412741	3412766	+	675.096	359.283	0	0	258.595	11.3561	3.58565	3.1671	0.000769846	0.0235537	3UTR	3412710	3412889	+	SL1344_3196	SL1344_3196_3UTR	26
NC_016810.1	13727	4597923	4597958	+	455.718	576.548	0	0	258.067	11.406	3.58541	3.18122	0.000733285	0.0233454	CDS	4597564	4597935	+	SL1344_4268	yjeI	13
NC_016810.1	13727	4597923	4597958	+	455.718	576.548	0	0	258.067	11.406	3.58541	3.18122	0.000733285	0.0233454	3UTR	4597936	4598035	+	SL1344_4268	yjeI_3UTR	23
NC_016810.1	9632	3275763	3275777	+	450.064	245.881	97.3667	238	257.828	1.12753	2.79949	0.402761	0.343562	0.376418	CDS	3275515	3276012	+	SL1344_3067	SL1344_3067	15
NC_016810.1	8834	3007263	3007278	+	40.7093	987.763	0	2	257.618	8.38481	3.21203	2.61044	0.00452133	0.0348338	intergenic	NA	NA	NA	NA	NA	NA
NC_016810.1	13155	4386206	4386262	+	503.213	525.676	0	1	257.472	10.1884	3.30312	3.08447	0.00101958	0.0248223	CDS	4385992	4386489	+	SL1344_4090	rplJ	57
NC_016810.1	1913	679292	679316	-	238.602	790.634	0	0	257.309	11.215	3.58764	3.12602	0.000885948	0.0241405	5UTR	679243	679342	-	SL1344_0604	rnk_5UTR	25
NC_016810.1	1913	679292	679316	-	238.602	790.634	0	0	257.309	11.215	3.58764	3.12602	0.000885948	0.0241405	3UTR	679286	679476	-	SL1344_0605	rna_3UTR	25
NC_016810.1	1913	679292	679316	-	238.602	790.634	0	0	257.309	11.215	3.58764	3.12602	0.000885948	0.0241405	sRNA	679292	679410	-	ncRNA0113	sRNA10	25
NC_016810.1	12725	4257502	4257523	+	517.913	510.839	0	0	257.188	11.4083	3.58544	3.18185	0.00073169	0.0233454	CDS	4257193	4257996	+	SL1344_3971	yihW	22
NC_016810.1	6705	2239466	2239511	-	494.166	530.975	0	0	256.285	11.4028	3.58559	3.18019	0.000735901	0.0233454	CDS	2238764	2239561	-	SL1344_2124	thiM	46
NC_016810.1	12035	4050079	4050096	+	360.73	654.976	5.29167	2	255.749	7.20382	2.8629	2.51627	0.00593022	0.0378096	CDS	4047765	4050500	+	SL1344_3792	torS	18
NC_016810.1	3404	1171436	1171460	+	142.483	878.6	0	1	255.521	9.65416	3.26323	2.95847	0.00154586	0.0270818	CDS	1170638	1171492	+	SL1344_1064	phoH	25
NC_016810.1	12195	4098291	4098333	-	420.663	599.864	1.05833	0	255.396	10.1903	3.32715	3.06277	0.0010965	0.0251119	CDS	4097745	4099286	-	SL1344_3834	atpA	43
NC_016810.1	8610	2896262	2896283	-	482.858	537.334	0	0	255.048	11.395	3.58578	3.17785	0.000741863	0.0233454	intergenic	NA	NA	NA	NA	NA	NA
NC_016810.1	801	261652	261671	+	425.186	594.565	0	0	254.938	11.3803	3.58594	3.1736	0.000752804	0.0233454	CDS	260991	262343	+	SL1344_0224	yaeL	20
NC_016810.1	8888	3030127	3030178	+	236.34	782.155	1.05833	0	254.889	10.0813	3.36588	2.99513	0.00137165	0.0262201	CDS	3029861	3030682	+	SL1344_2842	sitB	52
NC_016810.1	4816	1527216	1527251	+	336.983	681.471	1.05833	0	254.878	10.1607	3.34373	3.03874	0.00118784	0.0253866	intergenic	NA	NA	NA	NA	NA	NA
NC_016810.1	10374	3502519	3502547	+	515.652	502.36	1.05833	0	254.767	10.1802	3.30636	3.07897	0.00103858	0.0249022	CDS	3502379	3503365	+	SL1344_3287	SL1344_3287	29
NC_016810.1	5115	1647780	1647832	-	528.09	490.702	0	0	254.698	11.3933	3.5858	3.17734	0.000743152	0.0233454	3UTR	1647736	1647835	-	SL1344_1530A	SL1344_1530A_3UTR	53
NC_016810.1	335	126714	126740	-	404.832	611.523	1.05833	0	254.353	10.182	3.33021	3.05745	0.00111614	0.0251623	sRNA	126714	126802	-	ncRNA0084	SroA	27
NC_016810.1	2849	993839	993865	+	105.166	909.335	0	0	253.625	10.8377	3.5945	3.01507	0.00128458	0.0258475	5UTR	993819	993907	+	SL1344_0898	ftsK_5UTR	27
NC_016810.1	13524	4541213	4541236	+	230.686	268.137	107.95	406	253.193	0.248098	2.79147	0.0888774	0.46459	0.495282	CDS	4541124	4543346	+	SL1344_4217	nrfE	24
NC_016810.1	7340	2437264	2437283	-	330.198	681.471	1.05833	0	253.182	10.1487	3.34487	3.03411	0.00120623	0.0254415	5UTR	2437215	2437519	-	SL1344_2297	nuoA_5UTR	20
NC_016810.1	4348	1441946	1441988	+	269.134	741.882	0	1	253.004	9.96928	3.2793	3.04007	0.00118263	0.0253722	CDS	1441849	1443303	+	SL1344_1334	sseC	43
NC_016810.1	3327	1132129	1132159	-	529.221	481.163	1.05833	0	252.861	10.1641	3.30639	3.07408	0.00105577	0.0249022	CDS	1131870	1132550	-	SL1344_1026	pipA	31
NC_016810.1	9160	3125686	3125721	-	399.178	238.462	237.067	136	252.677	0.78096	2.77731	0.281193	0.389281	0.421702	CDS	3124343	3126577	-	SL1344_2937	relA	36
NC_016810.1	12182	4097122	4097173	-	327.936	681.471	1.05833	0	252.617	10.1447	3.34526	3.03255	0.00121248	0.0254415	CDS	4096831	4097694	-	SL1344_3833	atpG	52
NC_016810.1	7998	2655174	2655201	-	296.273	711.147	1.05833	1	252.37	8.80339	2.98903	2.94523	0.00161356	0.0273237	CDS	2655117	2656121	-	SL1344_2486	yfgA	28
NC_016810.1	7288	2429545	2429571	-	565.407	444.069	0	0	252.369	11.3716	3.58618	3.17096	0.000759685	0.0233728	CDS	2428636	2429613	-	SL1344_2291	nuoH	27
NC_016810.1	2177	766037	766077	-	413.878	594.565	0	1	252.361	10.1245	3.29594	3.07181	0.00106382	0.0249022	CDS	765750	766427	-	SL1344_0684	kdpE	41
NC_016810.1	13437	4491787	4491808	-	523.567	485.403	0	0	252.242	11.3793	3.58616	3.17311	0.000754066	0.0233454	intergenic	NA	NA	NA	NA	NA	NA
NC_016810.1	9901	3381789	3381808	+	261.218	253.3	243.417	251	252.234	0.0575218	2.77715	0.0207125	0.491737	0.520114	CDS	3381125	3382804	+	SL1344_3172	SL1344_3172	20
NC_016810.1	3529	1231506	1231557	+	669.442	334.907	0	4	252.087	9.19623	3.26677	2.81508	0.00243824	0.0303567	CDS	1231415	1231936	+	SL1344_1127	SL1344_1127	52
NC_016810.1	10296	3487365	3487401	-	644.564	362.462	0	1	252.007	10.1452	3.33247	3.04434	0.00116597	0.0252388	CDS	3486106	3488040	-	SL1344_3268	ftsH	37
NC_016810.1	12041	4056600	4056621	-	184.323	416.514	32.8083	374	251.911	1.32026	2.80561	0.470577	0.318971	0.351176	intergenic	NA	NA	NA	NA	NA	NA
NC_016810.1	2482	878626	878675	+	628.733	378.36	0	0	251.773	11.3381	3.58647	3.16135	0.000785208	0.0235882	CDS	878496	878906	+	SL1344_0790	SL1344_0790	50
NC_016810.1	13350	4460865	4460889	-	283.835	330.667	58.2083	333	251.428	1.13667	2.80357	0.405435	0.342579	0.375395	CDS	4459759	4461108	-	SL1344_4156	lysC	25
NC_016810.1	3949	1321054	1321085	+	504.343	293.573	156.633	51	251.387	2.10567	2.78223	0.756829	0.224576	0.258136	CDS	1321042	1321788	+	SL1344_1221	SL1344_1221	32
NC_016810.1	9433	3228656	3228695	-	376.561	628.48	0	0	251.26	11.3382	3.58668	3.16119	0.000785641	0.0235882	3UTR	3228634	3228733	-	SL1344_3025	SL1344_3025_3UTR	40
NC_016810.1	13519	4534938	4534979	-	0	1004.72	0	0	251.18	6.57584	4.691	1.4018	0.0804876	0.136749	intergenic	NA	NA	NA	NA	NA	NA
NC_016810.1	42	5761	5807	+	472.681	530.975	1.05833	0	251.179	10.1668	3.31514	3.06677	0.00108193	0.0250083	intergenic	NA	NA	NA	NA	NA	NA
NC_016810.1	12006	4030646	4030669	-	785.916	217.265	1.05833	0	251.06	9.85867	3.27604	3.00933	0.00130912	0.0258689	3UTR	4030639	4030690	-	SL1344_3775	hslS_3UTR	24
NC_016810.1	12006	4030646	4030669	-	785.916	217.265	1.05833	0	251.06	9.85867	3.27604	3.00933	0.00130912	0.0258689	sRNA	4030647	4030694	-	ncRNA0283	STnc2110	23
NC_016810.1	7618	2513165	2513219	+	623.079	378.36	1.05833	1	250.874	8.88295	2.98389	2.97698	0.00145554	0.0265599	CDS	2512277	2513197	+	SL1344_2369	SL1344_2369	33
NC_016810.1	7618	2513165	2513219	+	623.079	378.36	1.05833	1	250.874	8.88295	2.98389	2.97698	0.00145554	0.0265599	3UTR	2513198	2513228	+	SL1344_2369	SL1344_2369_3UTR	22
NC_016810.1	9347	3206305	3206355	+	601.593	391.078	2.11667	8	250.697	6.85396	2.85863	2.39764	0.00825056	0.0421049	CDS	3205639	3206475	+	SL1344_3002	SL1344_3002	51
NC_016810.1	1002	339284	339300	+	344.899	211.966	215.9	230	250.691	0.279066	2.78051	0.100365	0.460027	0.490886	5UTR	339272	339521	+	SL1344_0291	SL1344_0291_5UTR	17
NC_016810.1	7105	2382456	2382480	+	711.282	281.915	4.23333	5	250.608	6.60244	2.83358	2.33007	0.0099013	0.0442653	CDS	2381514	2382644	+	SL1344_2247	nrdB	25
NC_016810.1	2810	981447	981482	+	385.608	616.822	0	0	250.607	11.3403	3.58672	3.16175	0.000784132	0.0235882	CDS	979235	981511	+	SL1344_0884	clpA	36
NC_016810.1	12571	4199075	4199108	+	360.73	641.198	0	0	250.482	11.3241	3.58689	3.15707	0.000796826	0.0236388	CDS	4198836	4199591	+	SL1344_3924	ubiE	34
NC_016810.1	13288	4406706	4406744	+	283.835	714.326	1.05833	1	250.055	8.77584	2.99	2.93506	0.00166742	0.0275649	CDS	4406550	4407221	+	SL1344_4107	nfi	39
NC_016810.1	487	176135	176197	+	185.454	812.89	0	1	249.836	9.77608	3.26993	2.98969	0.0013963	0.0262904	sRNA	176086	176169	+	ncRNA0424	StyR-51	35
NC_016810.1	13373	4465930	4465968	-	315.497	680.412	1.05833	0	249.242	10.1206	3.34738	3.02345	0.00124956	0.0255601	intergenic	NA	NA	NA	NA	NA	NA
NC_016810.1	12126	4081717	4081741	-	268.003	242.701	178.858	305	248.641	0.12686	2.78181	0.0456036	0.481813	0.511356	CDS	4081311	4082036	-	SL1344_3820	phoU	25
NC_016810.1	2987	1021214	1021235	+	361.861	272.377	106.892	253	248.532	0.932628	2.79135	0.334113	0.369147	0.40162	CDS	1020627	1021388	+	SL1344_0916	SL1344_0916	22
NC_016810.1	4603	1469284	1469330	-	349.422	640.138	3.175	1	248.434	8.00736	2.91925	2.74295	0.00304448	0.0316722	3UTR	1469261	1469301	-	SL1344_1367	gloA_3UTR	18
NC_016810.1	4603	1469284	1469330	-	349.422	640.138	3.175	1	248.434	8.00736	2.91925	2.74295	0.00304448	0.0316722	CDS	1469302	1469709	-	SL1344_1367	gloA	29
NC_016810.1	5560	1799897	1799933	+	711.282	281.915	0	0	248.299	11.2325	3.58771	3.13081	0.000871613	0.02407	5UTR	1799792	1799980	+	SL1344_1680	adh_5UTR	37
NC_016810.1	4953	1593009	1593047	-	521.306	471.625	0	0	248.233	11.3554	3.58676	3.16594	0.000772926	0.0235537	CDS	1592913	1594988	-	SL1344_1488	glgX	39
NC_016810.1	9835	3366708	3366741	-	701.105	291.454	0	0	248.14	11.2435	3.58763	3.13396	0.000862321	0.02407	CDS	3366586	3367167	-	SL1344_3156	SL1344_3156	34
NC_016810.1	4534	1456027	1456066	+	283.835	638.018	0	69	247.713	6.89655	3.27133	2.10818	0.0175078	0.0539618	CDS	1455596	1456243	+	SL1344_1353	yscR	40
NC_016810.1	10796	3619366	3619405	-	461.372	527.796	0	1	247.542	10.1247	3.30278	3.06549	0.00108656	0.0250208	intergenic	NA	NA	NA	NA	NA	NA
NC_016810.1	4543	1456793	1456809	+	268.003	720.685	1.05833	0	247.437	10.0767	3.35751	3.00125	0.00134435	0.0260925	CDS	1456507	1457286	+	SL1344_1355	ssaT	17
NC_016810.1	10587	3594505	3594540	+	455.718	530.975	0	2	247.173	9.63002	3.25457	2.95892	0.00154358	0.0270818	CDS	3593964	3594518	+	SL1344_3366	yrdA	14
NC_016810.1	10587	3594505	3594540	+	455.718	530.975	0	2	247.173	9.63002	3.25457	2.95892	0.00154358	0.0270818	3UTR	3594519	3594618	+	SL1344_3366	yrdA_3UTR	22
NC_016810.1	9101	3117532	3117575	-	599.332	382.599	3.175	3	247.026	7.27761	2.84751	2.55578	0.00529752	0.0365541	sRNA	3116271	3117792	-	ncRNA0006	crRNA2	44
NC_016810.1	11352	3765982	3766003	+	305.32	681.471	0	1	246.948	9.99792	3.28513	3.04339	0.00116965	0.0252388	3UTR	3765965	3766064	+	SL1344_3541	SL1344_3541_3UTR	22
NC_016810.1	9014	3095134	3095153	+	487.381	494.941	0	0	245.581	11.3418	3.58716	3.16178	0.000784046	0.0235882	intergenic	NA	NA	NA	NA	NA	NA
NC_016810.1	8324	2779222	2779277	-	481.727	426.052	71.9667	2	245.436	5.18365	2.9119	1.78016	0.037525	0.0765864	CDS	2779159	2779809	-	SL1344_2603	rseA	56
NC_016810.1	8324	2779222	2779277	-	481.727	426.052	71.9667	2	245.436	5.18365	2.9119	1.78016	0.037525	0.0765864	5UTR	2779160	2779439	-	SL1344_2602	rseB_5UTR	56
NC_016810.1	5319	1728286	1728309	-	386.739	592.446	0	0	244.796	11.3119	3.58755	3.15311	0.000807715	0.0237417	intergenic	NA	NA	NA	NA	NA	NA
NC_016810.1	8011	2657659	2657674	+	401.439	327.488	1.05833	248	244.496	4.36182	3.03741	1.43603	0.0754963	0.129796	intergenic	NA	NA	NA	NA	NA	NA
NC_016810.1	10687	3607980	3608027	-	364.122	613.642	0	0	244.441	11.2971	3.58773	3.1488	0.000819706	0.0239214	CDS	3607509	3608840	-	SL1344_3387	prlA	48
NC_016810.1	732	249230	249267	+	327.936	629.54	20.1083	0	244.396	7.91262	3.27042	2.41945	0.00777202	0.0412996	CDS	247947	249248	+	SL1344_0213	SL1344_0213	19
NC_016810.1	732	249230	249267	+	327.936	629.54	20.1083	0	244.396	7.91262	3.27042	2.41945	0.00777202	0.0412996	sRNA	249153	249277	+	ncRNA0298	STnc3110	38
NC_016810.1	732	249230	249267	+	327.936	629.54	20.1083	0	244.396	7.91262	3.27042	2.41945	0.00777202	0.0412996	3UTR	249249	249348	+	SL1344_0213	SL1344_0213_3UTR	19
NC_016810.1	6470	2141258	2141272	-	627.602	347.625	0	1	244.057	10.0974	3.33424	3.0284	0.00122926	0.0255088	intergenic	NA	NA	NA	NA	NA	NA
NC_016810.1	14181	4773114	4773139	-	455.718	479.044	40.2167	1	243.995	6.09056	2.94293	2.06956	0.019247	0.0561624	intergenic	NA	NA	NA	NA	NA	NA
NC_016810.1	11869	3982624	3982663	-	586.893	388.958	0	0	243.963	11.3058	3.58756	3.1514	0.000812445	0.0238183	intergenic	NA	NA	NA	NA	NA	NA
NC_016810.1	13240	4399207	4399250	-	568.8	405.915	1.05833	0	243.943	10.0828	3.301	3.05449	0.00112724	0.0251623	CDS	4398353	4399486	-	SL1344_4098	thiH	44
NC_016810.1	9497	3245402	3245431	-	447.803	527.796	0	0	243.9	11.3285	3.58748	3.15778	0.000794874	0.0236327	3UTR	3245397	3245496	-	SL1344_3039	rpiA_3UTR	30
NC_016810.1	6810	2291707	2291724	+	331.329	243.761	184.15	216	243.81	0.510932	2.78058	0.18375	0.427105	0.458859	intergenic	NA	NA	NA	NA	NA	NA
NC_016810.1	4333	1441243	1441268	+	441.018	532.035	0	1	243.513	10.0958	3.30193	3.05755	0.00111579	0.0251623	CDS	1440786	1441376	+	SL1344_1332	sseB	26
NC_016810.1	11591	3859701	3859723	+	493.035	107.043	232.833	141	243.478	0.342937	2.78972	0.122929	0.451082	0.482144	intergenic	NA	NA	NA	NA	NA	NA
NC_016810.1	9416	3226886	3226949	-	547.314	424.992	0	1	243.327	10.1137	3.31742	3.04866	0.00114933	0.0252388	CDS	3226728	3227141	-	SL1344_3022	SL1344_3022	64
NC_016810.1	913	285934	285969	-	558.622	366.702	46.5667	1	243.223	5.94667	2.98097	1.99488	0.0230281	0.060227	CDS	285514	286329	-	SL1344_0246	yaeC	36
NC_016810.1	913	285934	285969	-	558.622	366.702	46.5667	1	243.223	5.94667	2.98097	1.99488	0.0230281	0.060227	sRNA	285917	285972	-	ncRNA0210	STnc925	36
NC_016810.1	6211	1989204	1989248	-	755.384	217.265	0	0	243.162	11.1094	3.58957	3.0949	0.000984382	0.0246449	3UTR	1989154	1989253	-	SL1344_1871	SL1344_1871_3UTR	45
NC_016810.1	9960	3396638	3396660	+	350.553	620.001	1.05833	1	243.153	8.82479	2.98643	2.95496	0.00156354	0.0270818	CDS	3395211	3396956	+	SL1344_3184	dnaG	23
NC_016810.1	2066	733814	733829	-	447.803	523.557	0	1	243.09	10.0964	3.30282	3.05692	0.00111814	0.0251623	3UTR	733798	733897	-	SL1344_0659	miaB_3UTR	16
NC_016810.1	3968	1324133	1324165	-	568.8	401.676	1.05833	0	242.884	10.0749	3.30085	3.05222	0.00113578	0.0251759	intergenic	NA	NA	NA	NA	NA	NA
NC_016810.1	3406	1171606	1171640	-	278.18	691.01	1.05833	0	242.562	10.0611	3.35463	2.99916	0.00135361	0.0261363	CDS	1171598	1172479	-	SL1344_1065	SL1344_1065	35
NC_016810.1	2351	836126	836184	-	470.419	499.18	0	0	242.4	11.3227	3.58767	3.15599	0.00079976	0.0236945	CDS	835617	836369	-	SL1344_0749	gpmA	59
NC_016810.1	9447	3231443	3231498	+	0	895.557	0	74	242.389	2.04972	3.55215	0.577036	0.281958	0.313336	CDS	3230027	3231460	+	SL1344_3027	bglA	18
NC_016810.1	9447	3231443	3231498	+	0	895.557	0	74	242.389	2.04972	3.55215	0.577036	0.281958	0.313336	3UTR	3231461	3231560	+	SL1344_3027	bglA_3UTR	38
NC_016810.1	3933	1317604	1317640	+	307.582	661.335	0	0	242.229	11.2403	3.58852	3.13228	0.000867264	0.02407	intergenic	NA	NA	NA	NA	NA	NA
NC_016810.1	7726	2542878	2542915	+	286.096	682.531	0	0	242.157	11.2166	3.58885	3.12541	0.000887778	0.0241407	CDS	2542608	2544335	+	SL1344_2395	ptsI	38
NC_016810.1	9764	3341035	3341073	-	422.925	543.693	0	1	241.905	10.079	3.30041	3.05385	0.00112963	0.0251755	CDS	3340712	3341446	-	SL1344_3133	exbB	39
NC_016810.1	13229	4398268	4398318	-	234.079	731.283	2.11667	0	241.87	9.54339	3.30973	2.88343	0.00196684	0.0287575	3UTR	4398262	4398352	-	SL1344_4098	thiH_3UTR	51
NC_016810.1	10068	3418120	3418157	-	721.46	245.881	0	0	241.835	11.1533	3.58921	3.10745	0.000943535	0.0246226	intergenic	NA	NA	NA	NA	NA	NA
NC_016810.1	11781	3940712	3940734	+	684.143	275.556	3.175	4	241.719	6.92468	2.84871	2.43081	0.00753251	0.0409101	5UTR	3940628	3940717	+	SL1344_3690	kdtA_5UTR	6
NC_016810.1	11781	3940712	3940734	+	684.143	275.556	3.175	4	241.719	6.92468	2.84871	2.43081	0.00753251	0.0409101	CDS	3940718	3941929	+	SL1344_3690	kdtA	17
NC_016810.1	8730	2967579	2967614	-	148.137	816.07	1.05833	0	241.316	9.87135	3.38573	2.91558	0.00177515	0.0281428	intergenic	NA	NA	NA	NA	NA	NA
NC_016810.1	10893	3631209	3631237	-	281.573	683.591	0	0	241.291	11.2073	3.58904	3.12266	0.000896136	0.0242185	5UTR	3631050	3631277	-	SL1344_3425	yheR_5UTR	29
NC_016810.1	11191	3720291	3720314	-	476.073	486.462	0	2	241.134	9.6139	3.28776	2.92415	0.00172699	0.027954	CDS	3720234	3722681	-	SL1344_3501	glgP	24
NC_016810.1	7559	2496735	2496764	-	781.393	181.231	0	0	240.656	11.0213	3.5909	3.06924	0.00107301	0.024905	CDS	2495821	2497968	-	SL1344_2357	SL1344_2357	30
NC_016810.1	13285	4405710	4405743	+	525.829	434.531	1.05833	1	240.604	8.85995	2.98377	2.96938	0.00149202	0.0267743	CDS	4405476	4406540	+	SL1344_4106	hemE	34
NC_016810.1	4930	1582565	1582621	+	161.707	800.173	0	0	240.47	10.9818	3.59218	3.05714	0.0011173	0.0251623	CDS	1581727	1582806	+	SL1344_1477	SL1344_1477	57
NC_016810.1	12187	4097614	4097637	-	316.628	644.377	0	0	240.251	11.2396	3.58872	3.13193	0.000868306	0.02407	CDS	4096831	4097694	-	SL1344_3833	atpG	24
NC_016810.1	14337	4836044	4836074	+	566.538	393.197	1.05833	0	240.198	10.0561	3.30073	3.04662	0.00115716	0.0252388	CDS	4834471	4836060	+	SL1344_4488	prfC	17
NC_016810.1	14337	4836044	4836074	+	566.538	393.197	1.05833	0	240.198	10.0561	3.30073	3.04662	0.00115716	0.0252388	3UTR	4836061	4836160	+	SL1344_4488	prfC_3UTR	14
NC_016810.1	3561	1235809	1235863	+	309.843	650.736	0	0	240.145	11.2327	3.58881	3.12992	0.000874271	0.02407	CDS	1235365	1236099	+	SL1344_1132	fabG	55
NC_016810.1	4951	1592884	1592907	-	137.959	817.13	1.05833	2	239.537	7.87714	2.95166	2.66871	0.00380711	0.0334498	3UTR	1592856	1592912	-	SL1344_1488	glgX_3UTR	24
NC_016810.1	807	262487	262512	+	461.372	494.941	0	0	239.078	11.3026	3.58821	3.14993	0.00081656	0.0239076	CDS	262375	264789	+	SL1344_0225	yaeT	26
NC_016810.1	3074	1043965	1043997	+	476.073	477.984	1.05833	0	238.779	10.0887	3.31084	3.04717	0.00115505	0.0252388	CDS	1043688	1044236	+	SL1344_0933	SL1344_0933	33
NC_016810.1	4430	1447665	1447716	+	316.628	636.959	1.05833	0	238.661	10.0666	3.34567	3.00884	0.00131124	0.0258689	CDS	1447129	1447878	+	SL1344_1343	ssaJ	52
NC_016810.1	1528	515321	515355	+	619.686	332.787	1.05833	1	238.633	8.78678	2.98641	2.94225	0.00162917	0.0274982	intergenic	NA	NA	NA	NA	NA	NA
NC_016810.1	11878	3983282	3983334	-	620.817	331.727	0	1	238.386	10.0597	3.33672	3.01484	0.00128556	0.0258475	CDS	3982856	3985582	-	SL1344_3728	mgtB	53
NC_016810.1	6358	2065069	2065089	-	514.521	437.71	0	1	238.308	10.084	3.31327	3.04353	0.00116912	0.0252388	CDS	2064878	2065501	-	SL1344_1959	SL1344_1959	21
NC_016810.1	14144	4751662	4751701	+	351.683	319.009	20.1083	262	238.2	2.2012	2.84865	0.772717	0.219845	0.253701	tRNA	4751594	4751675	+	NA	NA	14
NC_016810.1	9406	3222829	3222844	+	310.974	166.393	324.908	150	238.069	0.0431853	2.77954	0.0155368	0.493802	0.521928	intergenic	NA	NA	NA	NA	NA	NA
NC_016810.1	10948	3642471	3642503	-	290.619	661.335	0	0	237.989	11.2025	3.58934	3.12104	0.000901081	0.0242577	CDS	3642429	3642596	-	SL1344_3438	SL1344_3438	33
NC_016810.1	4849	1543713	1543728	-	223.901	320.069	28.575	377	237.386	1.36349	2.82913	0.481945	0.314923	0.347008	intergenic	NA	NA	NA	NA	NA	NA
NC_016810.1	12738	4261163	4261187	+	195.631	751.42	1.05833	1	237.277	8.5468	2.99882	2.85005	0.0021856	0.029411	3UTR	4261073	4261172	+	SL1344_3975	yiiD_3UTR	10
NC_016810.1	11970	4006568	4006592	+	243.125	701.608	1.05833	3	237.198	7.85712	2.9146	2.69578	0.00351118	0.0330734	intergenic	NA	NA	NA	NA	NA	NA
NC_016810.1	1691	559469	559493	-	852.634	92.2053	0	2	236.71	8.92983	3.31655	2.69251	0.00354582	0.0331422	CDS	557433	559934	-	SL1344_0491	ybaR	25
NC_016810.1	10735	3611787	3611825	-	756.515	189.71	0	0	236.556	11.0239	3.59121	3.0697	0.00107135	0.0249022	CDS	3611642	3612181	-	SL1344_3395	rplE	39
NC_016810.1	14420	4859363	4859399	-	377.692	548.993	1.05833	18	236.436	6.62257	2.93903	2.25332	0.0121194	0.0473913	CDS	4857739	4859406	-	SL1344_4508	SL1344_4508	37
NC_016810.1	13653	4589736	4589752	-	204.677	737.642	2.11667	1	236.359	8.02646	2.94921	2.72156	0.00324875	0.0323981	CDS	4589642	4589989	-	SL1344_4261	cutA	17
NC_016810.1	10604	3597302	3597329	-	472.681	468.445	0	4	236.281	9.16747	3.26181	2.81054	0.00247289	0.0304777	CDS	3597162	3598286	-	SL1344_3372	SL1344_3372	28
NC_016810.1	10604	3597302	3597329	-	472.681	468.445	0	4	236.281	9.16747	3.26181	2.81054	0.00247289	0.0304777	5UTR	3597191	3597329	-	SL1344_3371	smg_5UTR	28
NC_016810.1	8492	2815192	2815228	+	415.009	529.916	0	0	236.231	11.2778	3.58877	3.14253	0.00083746	0.0240619	3UTR	2815130	2815260	+	SL1344_2630	yfiN_3UTR	37
NC_016810.1	13415	4483015	4483060	+	294.012	650.736	0	0	236.187	11.1976	3.58957	3.11949	0.000905831	0.0242901	3UTR	4482994	4483093	+	SL1344_4176	SL1344_4176_3UTR	46
NC_016810.1	13850	4628698	4628779	+	240.864	697.369	0	6	236.058	8.56809	3.21655	2.66375	0.00386377	0.033491	CDS	4628293	4629297	+	SL1344_4298	hflC	82
NC_016810.1	8135	2697214	2697249	+	858.288	84.7865	1.05833	0	236.033	9.28053	3.2608	2.84609	0.002213	0.0294882	CDS	2696253	2697584	+	SL1344_2520	cadB	36
NC_016810.1	4359	1442472	1442523	+	464.765	477.984	0	1	235.937	10.0633	3.3056	3.04431	0.00116608	0.0252388	CDS	1441849	1443303	+	SL1344_1334	sseC	52
NC_016810.1	6503	2147256	2147284	+	528.09	415.454	0	0	235.886	11.2743	3.58876	3.14156	0.000840266	0.0240619	5UTR	2147230	2147329	+	SL1344_2048	hisG_5UTR	29
NC_016810.1	2488	878886	878918	+	660.396	278.736	0	2	235.283	9.58833	3.30829	2.89827	0.00187611	0.0284738	CDS	878496	878906	+	SL1344_0790	SL1344_0790	21
NC_016810.1	2488	878886	878918	+	660.396	278.736	0	2	235.283	9.58833	3.30829	2.89827	0.00187611	0.0284738	3UTR	878907	879006	+	SL1344_0790	SL1344_0790_3UTR	12
NC_016810.1	8532	2828332	2828372	-	621.948	315.83	0	0	234.444	11.2058	3.58944	3.12187	0.000898545	0.0242185	3UTR	2828088	2828389	-	SL1344_2650	ffh_3UTR	41
NC_016810.1	1285	458348	458385	-	525.829	410.155	1.05833	0	234.26	10.0372	3.30489	3.03707	0.00119446	0.0254415	5UTR	458162	458451	-	SL1344_0397	SL1344_0397_5UTR	38
NC_016810.1	1285	458348	458385	-	525.829	410.155	1.05833	0	234.26	10.0372	3.30489	3.03707	0.00119446	0.0254415	CDS	458371	458952	-	SL1344_0398	SL1344_0398	15
NC_016810.1	12740	4261224	4261255	+	282.704	651.796	1.05833	0	233.89	10.02	3.35255	2.98876	0.00140054	0.0262904	intergenic	NA	NA	NA	NA	NA	NA
NC_016810.1	2838	991407	991423	-	156.052	257.539	50.8	471	233.848	0.372367	2.81072	0.132481	0.447302	0.478424	CDS	989885	991651	-	SL1344_0895	cydD	17
NC_016810.1	9188	3138339	3138426	-	272.526	618.941	39.1583	4	233.657	5.0105	2.88276	1.73809	0.0410973	0.0814456	sRNA	3138161	3138522	-	ncRNA0007	CsrB	88
NC_016810.1	339	128735	128766	+	514.521	416.514	0	3	233.509	9.34084	3.26779	2.85846	0.0021285	0.0291142	sRNA	128577	128815	+	ncRNA0073	SgrS	32
NC_016810.1	1298	461895	461961	+	502.082	412.274	7.40833	12	233.441	5.59067	2.80593	1.99245	0.0231609	0.0603405	CDS	461817	463664	+	SL1344_0402	secD	67
NC_016810.1	5267	1706294	1706341	-	137.959	792.754	1.05833	1	233.193	8.33628	3.0064	2.77284	0.00277844	0.0309068	CDS	1705141	1706514	-	SL1344_1586	dbpA	48
NC_016810.1	763	255171	255201	+	444.41	487.522	0	0	232.983	11.2649	3.58924	3.13851	0.000849034	0.02407	3UTR	255019	255227	+	SL1344_0217	rpsB_3UTR	31
NC_016810.1	763	255171	255201	+	444.41	487.522	0	0	232.983	11.2649	3.58924	3.13851	0.000849034	0.02407	5UTR	255176	255275	+	SL1344_0218	tsf_5UTR	26
NC_016810.1	10853	3624252	3624274	-	257.826	670.873	0	1	232.425	9.86526	3.28354	3.00446	0.00133027	0.0260438	5UTR	3624192	3624358	-	SL1344_3415	rpsL_5UTR	23
NC_016810.1	10853	3624252	3624274	-	257.826	670.873	0	1	232.425	9.86526	3.28354	3.00446	0.00133027	0.0260438	sRNA	3624232	3624439	-	ncRNA0101	rpsL-leader	23
NC_016810.1	6273	2015338	2015355	+	310.974	240.582	206.375	170	231.983	0.54629	2.78011	0.196499	0.42211	0.454037	CDS	2014107	2015789	+	SL1344_1898	fliF	18
NC_016810.1	11163	3710473	3710528	+	404.832	522.497	0	0	231.832	11.25	3.58952	3.13411	0.000861891	0.02407	CDS	3710052	3711560	+	SL1344_3493	glpD	56
NC_016810.1	10127	3449069	3449091	+	522.436	403.796	0	0	231.558	11.2462	3.58951	3.13308	0.000864918	0.02407	CDS	3448820	3449284	+	SL1344_3231	gatA	23
NC_016810.1	10080	3418478	3418509	-	392.393	532.035	0	1	231.357	10.0076	3.30047	3.03218	0.00121399	0.0254415	intergenic	NA	NA	NA	NA	NA	NA
NC_016810.1	4621	1476752	1476823	+	288.358	635.899	1.05833	0	231.329	10.0102	3.35093	2.9873	0.00140727	0.0262904	CDS	1476732	1477172	+	SL1344_1376	slyA	72
NC_016810.1	8416	2803984	2804018	-	688.666	234.223	0	2	231.222	9.51682	3.31491	2.87092	0.00204643	0.0288602	CDS	2802529	2805102	-	SL1344_2620	clpB	35
NC_016810.1	8697	2950926	2950961	+	279.311	644.377	0	1	231.172	9.89339	3.28661	3.01021	0.00130532	0.0258689	5UTR	2950920	2950948	+	SL1344_2764	virK_5UTR	23
NC_016810.1	8697	2950926	2950961	+	279.311	644.377	0	1	231.172	9.89339	3.28661	3.01021	0.00130532	0.0258689	CDS	2950949	2951878	+	SL1344_2764	virK	13
NC_016810.1	371	141449	141488	-	424.056	498.121	1.05833	1	231.059	8.80337	2.98528	2.94893	0.0015944	0.0271581	intergenic	NA	NA	NA	NA	NA	NA
NC_016810.1	7669	2526697	2526752	-	560.884	362.462	0	0	230.837	11.2228	3.58976	3.12635	0.000884954	0.0241405	tRNA	2526657	2526729	-	NA	NA	33
NC_016810.1	13855	4629207	4629248	+	132.305	788.514	1.05833	1	230.72	8.30255	3.00748	2.76063	0.0028845	0.0311509	CDS	4628293	4629297	+	SL1344_4298	hflC	42
NC_016810.1	12938	4321167	4321210	-	435.364	485.403	1.05833	1	230.706	8.80365	2.98518	2.94912	0.00159339	0.0271581	CDS	4320588	4321919	-	SL1344_4040	hslU	44
NC_016810.1	10830	3622636	3622701	-	530.352	392.138	0	0	230.622	11.2366	3.5897	3.13022	0.000873364	0.02407	CDS	3621040	3623154	-	SL1344_3413	fusA	66
NC_016810.1	4595	1468194	1468243	+	504.343	415.454	0	1	230.199	10.0342	3.31619	3.02582	0.0012398	0.025554	CDS	1468129	1468476	+	SL1344_1365	SL1344_1365	50
NC_016810.1	9555	3253693	3253724	-	509.997	409.095	1.05833	0	230.038	10.0145	3.3063	3.0289	0.00122723	0.0255088	intergenic	NA	NA	NA	NA	NA	NA
NC_016810.1	5285	1712024	1712060	+	488.512	424.992	4.23333	2	229.934	7.28403	2.85794	2.5487	0.00540624	0.0368892	3UTR	1711980	1712079	+	SL1344_1591	fnr_3UTR	37
NC_016810.1	4730	1496003	1496040	-	137.959	780.036	0	1	229.749	9.54161	3.26833	2.91941	0.00175345	0.0280613	3UTR	1495953	1496052	-	SL1344_1396	SL1344_1396_3UTR	38
NC_016810.1	9477	3242432	3242447	+	324.544	164.274	342.9	86	229.429	0.426796	2.78609	0.153188	0.439125	0.470689	5UTR	3242325	3242446	+	SL1344_3036	SL1344_3036_5UTR	15
NC_016810.1	8303	2770707	2770721	-	465.896	451.488	0	0	229.346	11.2429	3.58985	3.13184	0.000868559	0.02407	intergenic	NA	NA	NA	NA	NA	NA
NC_016810.1	1958	694216	694254	+	511.128	404.856	0	0	228.996	11.232	3.58995	3.12874	0.000877784	0.02407	CDS	694061	694264	+	SL1344_0620	tatE	39
NC_016810.1	3983	1325793	1325856	-	585.762	327.488	1.05833	0	228.577	9.94258	3.2965	3.0161	0.00128022	0.0258096	CDS	1325546	1326541	-	SL1344_1225	gapA	64
NC_016810.1	1985	702736	702757	-	424.056	486.462	0	0	227.63	11.23	3.5902	3.12795	0.00088014	0.02407	CDS	701433	703334	-	SL1344_0628	mrdA	22
NC_016810.1	4545	1456853	1456874	+	141.352	765.198	0	0	226.637	10.8629	3.59513	3.02155	0.00125741	0.0256264	CDS	1456507	1457286	+	SL1344_1355	ssaT	22
NC_016810.1	12527	4180691	4180717	+	394.654	509.779	0	2	226.608	9.48833	3.25115	2.91845	0.00175887	0.0280852	3UTR	4180671	4180770	+	SL1344_3906	corA_3UTR	27
NC_016810.1	6775	2277755	2277788	+	274.788	629.54	0	1	226.332	9.86481	3.28754	3.00067	0.00134695	0.0261143	CDS	2276882	2277766	+	SL1344_2160	cdd	12
NC_016810.1	6775	2277755	2277788	+	274.788	629.54	0	1	226.332	9.86481	3.28754	3.00067	0.00134695	0.0261143	3UTR	2277767	2277866	+	SL1344_2160	cdd_3UTR	22
NC_016810.1	4330	1441150	1441195	+	283.835	620.001	1.05833	0	226.224	9.97933	3.3513	2.97775	0.00145185	0.0265457	CDS	1440786	1441376	+	SL1344_1332	sseB	46
NC_016810.1	9169	3127376	3127402	-	517.913	386.838	0	0	226.188	11.2095	3.59048	3.12199	0.000898156	0.0242185	CDS	3126629	3127924	-	SL1344_2938	rumA	27
NC_016810.1	9194	3140326	3140362	+	486.25	415.454	0	1	225.676	10.0054	3.31496	3.01827	0.0012711	0.0257415	CDS	3140305	3141669	+	SL1344_2949	SL1344_2949	37
NC_016810.1	4566	1461072	1461122	-	289.489	611.523	0	1	225.503	9.88155	3.28968	3.00381	0.00133313	0.0260438	3UTR	1460987	1461086	-	SL1344_1359	cfa_3UTR	15
NC_016810.1	4566	1461072	1461122	-	289.489	611.523	0	1	225.503	9.88155	3.28968	3.00381	0.00133313	0.0260438	CDS	1461087	1462235	-	SL1344_1359	cfa	36
NC_016810.1	270	103632	103652	-	104.035	724.925	0	73	225.49	6.26923	3.24472	1.93214	0.0266713	0.0641654	CDS	103484	104473	-	SL1344_0092	pdxA	21
NC_016810.1	270	103632	103652	-	104.035	724.925	0	73	225.49	6.26923	3.24472	1.93214	0.0266713	0.0641654	5UTR	103488	103644	-	SL1344_0091	ksgA_5UTR	13
NC_016810.1	4521	1455291	1455370	+	308.712	541.574	4.23333	47	225.38	4.83942	2.83404	1.7076	0.0438552	0.0853035	CDS	1454560	1455528	+	SL1344_1352	ssaQ	80
NC_016810.1	13439	4491814	4491840	-	517.913	381.539	0	0	224.863	11.1997	3.59074	3.11906	0.000907136	0.0242901	intergenic	NA	NA	NA	NA	NA	NA
NC_016810.1	9496	3245100	3245127	-	368.646	528.856	1.05833	0	224.64	10.005	3.33182	3.00288	0.00133719	0.0260438	CDS	3243999	3245231	-	SL1344_3038	serA	28
NC_016810.1	11312	3757345	3757390	-	600.463	297.813	0	0	224.569	11.139	3.59123	3.10172	0.00096201	0.0246226	CDS	3757249	3758103	-	SL1344_3533	rpoH	46
NC_016810.1	933	295242	295259	-	291.75	197.129	280.458	128	224.334	0.339889	2.78306	0.122128	0.451399	0.482414	intergenic	NA	NA	NA	NA	NA	NA
NC_016810.1	2522	891601	891640	-	193.369	701.608	0	2	224.244	9.17113	3.23261	2.83707	0.00227649	0.0297549	3UTR	891562	891661	-	SL1344_0802	SL1344_0802_3UTR	40
NC_016810.1	4115	1371283	1371313	+	452.326	440.89	0	2	223.804	9.50881	3.26815	2.90954	0.00180981	0.0283256	CDS	1371095	1371529	+	SL1344_1268	infC	31
NC_016810.1	5544	1794271	1794287	-	539.399	347.625	3.175	4	223.55	6.9225	2.844	2.43407	0.00746498	0.0407679	CDS	1793477	1794484	-	SL1344_1674	oppD	17
NC_016810.1	3774	1282523	1282549	-	294.012	599.864	0	0	223.469	11.1347	3.59165	3.10016	0.000967087	0.0246226	sRNA	1282503	1282686	-	ncRNA0140	STnc150	27
NC_016810.1	2485	878784	878828	+	551.838	340.206	1.05833	0	223.275	9.92926	3.30001	3.00886	0.00131117	0.0258689	CDS	878496	878906	+	SL1344_0790	SL1344_0790	45
NC_016810.1	7191	2402966	2403010	+	140.221	751.42	0	1	223.16	9.52437	3.27031	2.91237	0.00179348	0.0282492	CDS	2402829	2403812	+	SL1344_2267	pmrF	45
NC_016810.1	11176	3711425	3711479	+	324.544	514.018	52.9167	1	223.12	5.69336	2.97694	1.91248	0.027907	0.0654519	CDS	3710052	3711560	+	SL1344_3493	glpD	55
NC_016810.1	51	7349	7379	-	636.649	255.419	0	0	223.017	11.0807	3.59195	3.08486	0.00101825	0.0248223	CDS	5966	7396	-	SL1344_0006	yaaJ	31
NC_016810.1	3112	1052311	1052328	+	364.122	526.736	0	1	222.965	9.9447	3.30003	3.01352	0.00129117	0.0258689	CDS	1051884	1053320	+	SL1344_0940	SL1344_0940	18
NC_016810.1	3682	1263732	1263771	-	55.4099	836.207	0	0	222.904	10.4154	3.60609	2.88827	0.00193686	0.0287575	3UTR	1263720	1263819	-	SL1344_1159	potD_3UTR	40
NC_016810.1	7507	2486277	2486294	-	310.974	578.668	0	1	222.66	9.89422	3.29337	3.00429	0.00133102	0.0260438	5UTR	2486241	2486340	-	SL1344_2346	SL1344_2346_5UTR	18
NC_016810.1	7507	2486277	2486294	-	310.974	578.668	0	1	222.66	9.89422	3.29337	3.00429	0.00133102	0.0260438	3UTR	2486269	2486337	-	SL1344_2347	fabB_3UTR	18
NC_016810.1	3714	1274160	1274180	-	630.995	254.359	2.11667	3	222.618	7.30394	2.87749	2.5383	0.0055696	0.0371605	CDS	1274079	1275542	-	SL1344_1168	phoQ	21
NC_016810.1	3479	1204627	1204659	-	218.247	670.873	0	1	222.53	9.74697	3.28134	2.97043	0.00148693	0.0267654	CDS	1204656	1205702	-	SL1344_1100	pyrC	4
NC_016810.1	13837	4626750	4626797	+	232.948	656.035	0	0	222.246	11.0507	3.59279	3.0758	0.00104968	0.0249022	CDS	4625536	4626816	+	SL1344_4296	hflX	48
NC_016810.1	1131	410254	410278	+	367.515	521.437	0	0	222.238	11.1809	3.59134	3.11329	0.000925068	0.0244336	CDS	409652	410662	+	SL1344_0356	SL1344_0356	25
NC_016810.1	5527	1789362	1789382	+	350.553	537.334	0	1	222.222	9.9303	3.29857	3.01048	0.00130416	0.0258689	3UTR	1789362	1789461	+	SL1344_1669	SL1344_1669_3UTR	21
NC_016810.1	9905	3383031	3383093	+	332.46	554.292	2.11667	0	222.217	9.53921	3.29523	2.89485	0.00189669	0.028614	intergenic	NA	NA	NA	NA	NA	NA
NC_016810.1	2770	978274	978296	-	709.021	178.052	0	1	222.018	9.82044	3.37354	2.91102	0.00180126	0.0282922	3UTR	978268	978338	-	SL1344_0882	cspD_3UTR	23
NC_016810.1	6478	2142499	2142513	-	227.294	360.343	215.9	84	221.884	1.08725	2.80203	0.388023	0.348999	0.381628	intergenic	NA	NA	NA	NA	NA	NA
NC_016810.1	1303	463864	463903	+	526.96	359.283	1.05833	0	221.825	9.93828	3.30305	3.00882	0.00131132	0.0258689	CDS	463675	464646	+	SL1344_0403	secF	40
NC_016810.1	10457	3533865	3533917	-	359.599	525.676	1.05833	0	221.583	9.98459	3.33329	2.99542	0.00137035	0.0262201	CDS	3533823	3534215	-	SL1344_3316	rpsI	53
NC_016810.1	4661	1482998	1483037	-	459.111	427.112	0	0	221.556	11.1922	3.59128	3.1165	0.000915064	0.0243215	CDS	1482592	1483197	-	SL1344_1383	gst	40
NC_016810.1	2393	849431	849482	+	218.247	666.634	1.05833	0	221.485	9.89453	3.36707	2.93862	0.0016484	0.0275142	3UTR	849431	849559	+	SL1344_0762	SL1344_0762_3UTR	52
NC_016810.1	5293	1712918	1712987	+	476.073	406.975	0	2	221.262	9.50328	3.27236	2.90411	0.0018415	0.028342	CDS	1712130	1713077	+	SL1344_1592	SL1344_1592	70
NC_016810.1	7352	2438694	2438752	-	262.349	545.813	75.1417	1	221.076	5.32368	3.00823	1.7697	0.0383885	0.0778192	CDS	2437841	2438779	-	SL1344_2299	lrhA	59
NC_016810.1	14309	4828263	4828294	-	411.617	471.625	0	1	221.06	9.96127	3.30664	3.0125	0.00129552	0.0258689	CDS	4828111	4828569	-	SL1344_4480	SL1344_4480	32
NC_016810.1	526	180650	180690	+	438.756	445.129	0	0	220.971	11.1895	3.5914	3.11563	0.000917751	0.0243264	CDS	178922	180811	+	SL1344_0153	aceF	41
NC_016810.1	822	264451	264491	+	438.756	444.069	0	0	220.706	11.1877	3.59145	3.11511	0.000919386	0.0243409	CDS	262375	264789	+	SL1344_0225	yaeT	41
NC_016810.1	3213	1097851	1097896	+	342.637	534.155	3.175	2	220.492	7.40099	2.87195	2.57699	0.00498327	0.0359446	3UTR	1097778	1097877	+	SL1344_0992	SL1344_0992_3UTR	27
NC_016810.1	1310	464657	464678	+	456.849	423.932	0	1	220.445	9.96994	3.3114	3.01079	0.00130283	0.0258689	3UTR	464647	464705	+	SL1344_0403	secF_3UTR	22
NC_016810.1	12884	4314224	4314260	-	174.145	266.018	73.025	368	220.297	0.392041	2.79716	0.140157	0.444268	0.475497	CDS	4313815	4314561	-	SL1344_4033	fpr	37
NC_016810.1	6034	1925840	1925877	-	521.306	357.163	0	2	220.117	9.50541	3.28419	2.8943	0.00190004	0.028614	3UTR	1925803	1925863	-	SL1344_1807	SL1344_1807_3UTR	24
NC_016810.1	6034	1925840	1925877	-	521.306	357.163	0	2	220.117	9.50541	3.28419	2.8943	0.00190004	0.028614	CDS	1925864	1926217	-	SL1344_1807	SL1344_1807	14
NC_016810.1	4581	1466112	1466153	+	425.186	454.668	0	0	219.963	11.1824	3.5916	3.11349	0.000924433	0.0244336	intergenic	NA	NA	NA	NA	NA	NA
NC_016810.1	2395	849513	849533	-	456.849	295.693	0	127	219.886	6.21135	3.33554	1.86217	0.0312893	0.0691346	3UTR	849504	849573	-	SL1344_0763	ybhC_3UTR	21
NC_016810.1	10716	3610122	3610143	-	438.756	399.556	0	40	219.578	7.25394	3.27497	2.21496	0.0133814	0.0489738	CDS	3609987	3610340	-	SL1344_3391	rl18	22
NC_016810.1	5029	1626248	1626285	-	215.986	661.335	0	0	219.33	11.0082	3.59364	3.06324	0.00109476	0.02511	3UTR	1626257	1626356	-	SL1344_1514	SL1344_1514_3UTR	29
NC_016810.1	897	282460	282503	-	118.736	757.779	0	0	219.129	10.7506	3.59772	2.98817	0.00140329	0.0262904	CDS	282458	284176	-	SL1344_0243	proS	44
NC_016810.1	3551	1234849	1234884	+	241.994	632.719	0	1	218.928	9.77738	3.28563	2.9758	0.00146111	0.0265599	CDS	1234423	1235352	+	SL1344_1131	fabD	36
NC_016810.1	2199	778690	778706	+	369.776	503.42	0	0	218.299	11.1589	3.59206	3.10656	0.000946405	0.0246226	CDS	778218	778874	+	SL1344_0693	SL1344_0693	17
NC_016810.1	10871	3627664	3627703	-	468.157	400.616	1.05833	3	218.208	7.89257	2.91553	2.70708	0.00339391	0.03278	3UTR	3627606	3627796	-	SL1344_3422	slyD_3UTR	40
NC_016810.1	7779	2555323	2555344	-	571.061	299.932	1.05833	0	218.013	9.8598	3.29657	2.99093	0.00139066	0.0262904	3UTR	2555244	2555343	-	SL1344_2409	SL1344_2409_3UTR	21
NC_016810.1	6076	1940382	1940409	+	724.852	145.197	0	1	217.762	9.73581	3.38417	2.87687	0.0020082	0.0287965	CDS	1940045	1941487	+	SL1344_1822	pykA	28
NC_016810.1	10155	3459761	3459820	-	392.393	471.625	3.175	2	217.298	7.41079	2.86954	2.58257	0.00490339	0.035844	CDS	3459740	3460243	-	SL1344_3245	SL1344_3245	60
NC_016810.1	1963	694431	694483	-	280.442	587.146	0	0	216.897	11.0864	3.59297	3.08559	0.00101573	0.0248223	CDS	694350	695315	-	SL1344_0621	lipA	53
NC_016810.1	7432	2460776	2460795	-	158.314	709.027	0	0	216.835	10.8687	3.59585	3.02256	0.00125325	0.0256115	CDS	2460634	2461341	-	SL1344_2321	hisM	20
NC_016810.1	6481	2143510	2143542	-	712.413	152.616	1.05833	1	216.772	8.32936	3.00328	2.77342	0.0027735	0.0309068	3UTR	2143481	2143541	-	SL1344_2045	yeeF_3UTR	32
NC_016810.1	5892	1893402	1893455	-	609.509	254.359	2.11667	1	216.746	8.08289	2.93615	2.75288	0.00295366	0.0313881	CDS	1893337	1893480	-	SL1344_1767	SL1344_1767	54
NC_016810.1	5638	1817006	1817020	+	571.061	293.573	2.11667	0	216.688	9.33843	3.24713	2.8759	0.00201438	0.0288061	intergenic	NA	NA	NA	NA	NA	NA
NC_016810.1	10441	3527599	3527643	-	609.509	256.479	0	0	216.497	11.0497	3.5931	3.07524	0.00105165	0.0249022	CDS	3527194	3527883	-	SL1344_3309	nanE	45
NC_016810.1	11925	3985960	3985983	-	676.227	187.59	2.11667	0	216.484	9.12246	3.23598	2.81907	0.00240816	0.0302282	CDS	3985802	3986497	-	SL1344_3729	mgtC	24
NC_016810.1	12388	4149890	4149927	+	548.445	311.59	4.23333	0	216.067	8.9049	3.24364	2.74535	0.00302237	0.0316457	CDS	4149733	4150779	+	SL1344_3878	SL1344_3878	38
NC_016810.1	3138	1062305	1062321	-	331.329	180.171	124.883	227	215.846	0.537129	2.7977	0.19199	0.423875	0.455651	intergenic	NA	NA	NA	NA	NA	NA
NC_016810.1	14396	4852958	4852991	-	515.652	345.505	1.05833	1	215.804	8.68072	2.98811	2.90509	0.00183577	0.0283374	CDS	4851993	4853009	-	SL1344_4503	lplA	34
NC_016810.1	7601	2504900	2504937	+	321.151	540.514	0	1	215.666	9.86961	3.29719	2.99334	0.00137972	0.0262201	intergenic	NA	NA	NA	NA	NA	NA
NC_016810.1	14236	4796824	4796846	-	215.986	646.497	0	0	215.621	10.9901	3.59429	3.05766	0.00111538	0.0251623	sRNA	4796788	4796863	-	ncRNA0363	STnc4130	23
NC_016810.1	4969	1601037	1601096	-	425.186	435.591	0	1	215.444	9.93239	3.30868	3.00192	0.00134142	0.0260808	3UTR	1600990	1601089	-	SL1344_1493	osmC_3UTR	53
NC_016810.1	4969	1601037	1601096	-	425.186	435.591	0	1	215.444	9.93239	3.30868	3.00192	0.00134142	0.0260808	CDS	1601090	1601521	-	SL1344_1493	osmC	7
NC_016810.1	2932	1012385	1012423	-	590.285	270.257	0	1	215.386	9.89382	3.34751	2.95557	0.00156044	0.0270818	CDS	1011663	1013945	-	SL1344_0910	pflB	39
NC_016810.1	3267	1117829	1117864	-	284.965	576.548	0	0	215.378	11.0831	3.5932	3.08447	0.00101956	0.0248223	CDS	1117287	1118339	-	SL1344_1010	ompA	36
NC_016810.1	4184	1401705	1401734	-	243.125	567.01	1.05833	50	215.298	5.57695	2.96781	1.87915	0.0301121	0.0678453	3UTR	1401525	1401972	-	SL1344_1298	SL1344_1298_3UTR	30
NC_016810.1	4184	1401705	1401734	-	243.125	567.01	1.05833	50	215.298	5.57695	2.96781	1.87915	0.0301121	0.0678453	sRNA	1401685	1401790	-	ncRNA0059	RprA	30
NC_016810.1	1929	680233	680267	-	597.07	260.718	1.05833	1	214.962	8.58449	2.99201	2.86914	0.00205794	0.0288953	CDS	679477	680283	-	SL1344_0605	rna	35
NC_016810.1	14367	4843077	4843128	+	203.547	464.206	191.558	0	214.828	5.69332	3.37722	1.6858	0.045917	0.0881351	CDS	4842914	4844236	+	SL1344_4495	deoA	52
NC_016810.1	10293	3487127	3487171	-	420.663	434.531	3.175	0	214.592	9.21423	3.26761	2.81987	0.00240216	0.0301759	CDS	3486106	3488040	-	SL1344_3268	ftsH	45
NC_016810.1	6791	2287350	2287403	-	197.893	660.275	0	0	214.542	10.9508	3.59492	3.04619	0.00115881	0.0252388	CDS	2287003	2288145	-	SL1344_2169	yeiB	54
NC_016810.1	1876	669627	669690	+	291.75	564.89	1.05833	0	214.425	9.91634	3.34779	2.96205	0.00152797	0.0270811	sRNA	669616	669786	+	ncRNA0137	STnc70	64
NC_016810.1	8438	2805891	2805985	-	441.018	412.274	4.23333	0	214.381	9.03711	3.28723	2.74916	0.00298745	0.0315415	CDS	2805232	2805963	-	SL1344_2621	SL1344_2621	73
NC_016810.1	8438	2805891	2805985	-	441.018	412.274	4.23333	0	214.381	9.03711	3.28723	2.74916	0.00298745	0.0315415	CDS	2805960	2806940	-	SL1344_2622	rluD	26
NC_016810.1	8438	2805891	2805985	-	441.018	412.274	4.23333	0	214.381	9.03711	3.28723	2.74916	0.00298745	0.0315415	5UTR	2805964	2806016	-	SL1344_2621	SL1344_2621_5UTR	22
NC_016810.1	1546	523252	523307	+	268.003	589.266	0	0	214.317	11.0589	3.59359	3.07739	0.00104409	0.0249022	CDS	522843	523412	+	SL1344_0459	SL1344_0459	56
NC_016810.1	2048	728270	728305	-	433.102	422.873	0	0	213.994	11.143	3.59277	3.1015	0.000962705	0.0246226	3UTR	728166	728319	-	SL1344_0654	ybeJ_3UTR	36
NC_016810.1	2048	728270	728305	-	433.102	422.873	0	0	213.994	11.143	3.59277	3.1015	0.000962705	0.0246226	sRNA	728173	728327	-	ncRNA0085	SroC	36
NC_016810.1	9454	3235798	3235831	-	361.861	493.881	0	0	213.936	11.1296	3.59294	3.09763	0.00097537	0.0246449	intergenic	NA	NA	NA	NA	NA	NA
NC_016810.1	2921	1011718	1011769	+	192.239	662.394	0	1	213.908	9.64831	3.28038	2.94122	0.00163464	0.0275037	intergenic	NA	NA	NA	NA	NA	NA
NC_016810.1	5704	1835314	1835336	+	473.811	381.539	0	0	213.838	11.1344	3.59283	3.09905	0.000970702	0.0246226	CDS	1834614	1835561	+	SL1344_1708	prs	23
NC_016810.1	584	198265	198294	+	785.916	67.8292	1.05833	0	213.701	9.0631	3.26315	2.7774	0.00273975	0.0307748	intergenic	NA	NA	NA	NA	NA	NA
NC_016810.1	6921	2331893	2331939	-	193.369	660.275	1.05833	0	213.676	9.82098	3.3734	2.9113	0.00179966	0.0282869	CDS	2331729	2332172	-	SL1344_2209	SL1344_2209	47
NC_016810.1	2116	743479	743512	-	230.686	623.181	0	0	213.467	11.0037	3.59439	3.06137	0.00110164	0.0251525	CDS	742328	743482	-	SL1344_0665	nagA	4
NC_016810.1	2116	743479	743512	-	230.686	623.181	0	0	213.467	11.0037	3.59439	3.06137	0.00110164	0.0251525	5UTR	743483	743944	-	SL1344_0665	nagA_5UTR	30
NC_016810.1	682	237044	237077	-	296.273	554.292	3.175	0	213.435	9.21019	3.28746	2.80161	0.00254241	0.0305761	intergenic	NA	NA	NA	NA	NA	NA
NC_016810.1	8218	2724444	2724465	-	241.994	610.463	1.05833	0	213.379	9.87396	3.3599	2.93877	0.00164761	0.0275142	CDS	2723498	2724472	-	SL1344_2544	lepB	22
NC_016810.1	13115	4381917	4381934	+	324.544	182.291	241.3	105	213.284	0.61165	2.78423	0.219683	0.413059	0.44505	5UTR	4381834	4381933	+	SL1344_4085	tuf2_5UTR	17
NC_016810.1	7233	2414661	2414706	+	436.494	416.514	0	0	213.252	11.1377	3.59292	3.09989	0.000967968	0.0246226	intergenic	NA	NA	NA	NA	NA	NA
NC_016810.1	12363	4146954	4146978	+	249.91	548.993	52.9167	1	213.205	5.54976	2.9948	1.85314	0.0319315	0.0698575	5UTR	4146907	4147128	+	SL1344_3876	rho_5UTR	25
NC_016810.1	2772	978314	978347	-	555.23	173.812	0	123	213.011	5.98974	3.36858	1.77812	0.0376919	0.0768051	3UTR	978268	978338	-	SL1344_0882	cspD_3UTR	25
NC_016810.1	2772	978314	978347	-	555.23	173.812	0	123	213.011	5.98974	3.36858	1.77812	0.0376919	0.0768051	CDS	978339	978560	-	SL1344_0882	cspD	9
NC_016810.1	581	198121	198164	+	790.44	61.4702	0	0	212.977	10.3972	3.60493	2.88415	0.00196238	0.0287575	CDS	196528	198138	+	SL1344_0169	yacK	18
NC_016810.1	581	198121	198164	+	790.44	61.4702	0	0	212.977	10.3972	3.60493	2.88415	0.00196238	0.0287575	3UTR	198139	198238	+	SL1344_0169	yacK_3UTR	26
NC_016810.1	3150	1068936	1068991	+	307.582	543.693	0	0	212.819	11.0899	3.59348	3.08611	0.00101396	0.0248223	5UTR	1068926	1068939	+	SL1344_0962	SL1344_0962_5UTR	4
NC_016810.1	3150	1068936	1068991	+	307.582	543.693	0	0	212.819	11.0899	3.59348	3.08611	0.00101396	0.0248223	CDS	1068940	1069257	+	SL1344_0962	SL1344_0962	52
NC_016810.1	5509	1786636	1786672	+	481.727	368.821	0	0	212.637	11.1225	3.5931	3.09551	0.000982384	0.0246449	CDS	1786152	1786895	+	SL1344_1665	yciC	37
NC_016810.1	5509	1786636	1786672	+	481.727	368.821	0	0	212.637	11.1225	3.5931	3.09551	0.000982384	0.0246449	5UTR	1786620	1786951	+	SL1344_1666	ispZ_5UTR	37
NC_016810.1	12793	4290899	4290940	-	512.259	252.24	83.6083	2	212.527	4.74392	2.90013	1.63576	0.0509448	0.0954544	CDS	4289814	4291187	-	SL1344_4007	cpxA	42
NC_016810.1	2839	991750	991855	-	211.462	631.659	6.35	0	212.368	8.47062	3.27025	2.59021	0.00479592	0.0355692	3UTR	991703	991764	-	SL1344_0896	trxB_3UTR	15
NC_016810.1	2839	991750	991855	-	211.462	631.659	6.35	0	212.368	8.47062	3.27025	2.59021	0.00479592	0.0355692	CDS	991765	992733	-	SL1344_0896	trxB	91
NC_016810.1	4528	1455738	1455775	+	334.721	514.018	0	0	212.185	11.1054	3.59342	3.09048	0.000999158	0.0247471	CDS	1455596	1456243	+	SL1344_1353	yscR	38
NC_016810.1	3981	1325594	1325636	-	402.57	445.129	0	1	212.175	9.90512	3.30899	2.9934	0.00137944	0.0262201	CDS	1325546	1326541	-	SL1344_1225	gapA	43
NC_016810.1	5896	1893849	1893876	-	401.439	446.189	0	1	212.157	9.90458	3.30888	2.99333	0.00137974	0.0262201	3UTR	1893819	1894128	-	SL1344_1768	SL1344_1768_3UTR	28
NC_016810.1	14179	4771944	4771977	-	282.704	562.77	1.05833	1	211.883	8.60012	2.99226	2.87412	0.00202577	0.0288267	CDS	4771820	4772422	-	SL1344_4427	SL1344_4427	34
NC_016810.1	13677	4593754	4593800	-	132.305	712.207	0	1	211.378	9.44396	3.27234	2.886	0.00195087	0.0287575	3UTR	4593738	4593837	-	SL1344_4265	yjeH_3UTR	47
NC_016810.1	2779	978809	978842	+	500.951	343.385	0	1	211.334	9.90623	3.32906	2.97569	0.00146166	0.0265599	5UTR	978818	978883	+	SL1344_0883	SL1344_0883_5UTR	25
NC_016810.1	5928	1900612	1900632	-	445.541	399.556	0	0	211.274	11.1226	3.59334	3.09533	0.00098297	0.0246449	CDS	1898702	1900750	-	SL1344_1774	prc	21
NC_016810.1	13163	4386935	4386972	+	332.46	461.027	49.7417	1	211.057	5.67839	2.96967	1.91213	0.0279298	0.0654519	3UTR	4386922	4387000	+	SL1344_4091	rplL_3UTR	38
NC_016810.1	5825	1871960	1871990	-	294.012	548.993	0	1	211.001	9.8158	3.29532	2.97871	0.00144733	0.0265395	CDS	1870875	1872002	-	SL1344_1745	rnd	31
NC_016810.1	1729	585934	585953	-	141.352	700.548	0	0	210.475	10.7892	3.59774	2.99887	0.00135491	0.026139	intergenic	NA	NA	NA	NA	NA	NA
NC_016810.1	11783	3941256	3941274	-	294.012	185.47	3.175	359	210.414	2.74789	2.99734	0.916777	0.17963	0.212213	intergenic	NA	NA	NA	NA	NA	NA
NC_016810.1	6677	2235629	2235649	+	373.169	467.386	1.05833	0	210.403	9.91296	3.32717	2.9794	0.00144408	0.0265395	CDS	2235255	2236259	+	SL1344_2120	SL1344_2120	21
NC_016810.1	14470	4876845	4876879	+	524.698	314.77	0	1	210.117	9.88898	3.33595	2.96437	0.00151653	0.0270298	CDS	4876762	4876902	+	SL1344_4526	SL1344_4526	35
NC_016810.1	5456	1766612	1766647	-	383.346	455.727	1.05833	0	210.033	9.91003	3.32449	2.98092	0.00143694	0.0265111	3UTR	1766584	1766644	-	SL1344_1646	topA_3UTR	33
NC_016810.1	5456	1766612	1766647	-	383.346	455.727	1.05833	0	210.033	9.91003	3.32449	2.98092	0.00143694	0.0265111	CDS	1766645	1769242	-	SL1344_1646	topA	3
NC_016810.1	3603	1242772	1242802	+	531.483	308.411	0	0	209.973	11.0705	3.59389	3.08037	0.00103373	0.0248963	CDS	1242511	1243944	+	SL1344_1140	ptsG	31
NC_016810.1	2941	1012939	1012991	-	327.936	511.898	0	0	209.959	11.0882	3.5939	3.08527	0.00101684	0.0248223	CDS	1011663	1013945	-	SL1344_0910	pflB	53
NC_016810.1	8269	2753083	2753098	-	199.023	222.565	195.792	222	209.845	0.0136697	2.78378	0.00491048	0.498041	0.525714	CDS	2751510	2753090	-	SL1344_2570	SL1344_2570	8
NC_016810.1	8269	2753083	2753098	-	199.023	222.565	195.792	222	209.845	0.0136697	2.78378	0.00491048	0.498041	0.525714	CDS	2753087	2753290	-	SL1344_2571	SL1344_2571	12
NC_016810.1	11068	3685010	3685046	-	289.489	548.993	0	0	209.62	11.0561	3.59427	3.07605	0.00104882	0.0249022	sRNA	3684981	3685117	-	ncRNA0197	STnc760	37
[truncated: 13,747 more rows]
